# Supplementary material for: Longitudinal study on the effect of keratinized mucosal augmentation surrounding dental implants in preventing peri-implant bone loss
Source: PeerJ. 2022 Jun 28;10:e13598. doi: 10.7717/peerj.13598 (PMC9248778; doi:10.7717/peerj.13598)
Supplement: Supplemental Information 1 [file peerj-10-13598-s001.xlsx]

## Sheet: Total
Group	AGE	Sex	History of periodontitis	PCR(%)	Smoking (Num cigarette/day)	Eichner index	Fixation method	mucosal augmentation	KMW（mm）	BOP	PUS	Peri-implant pocket (m)	Peri-implant pocket (b)	Peri-implant pocket (d)	Peri-implant pocket (i)	a	b	a'	b'	Functional time (month)	Bone loss (mm)	Diagnosis	Diabetes
A	54	female	No	24	0	Eichner B4	Cement	FGG	1	-	-	2	2	2	2	174.04	142.17	164.22	157.04	73	-0.90608	Healthy	0
A	58	male	No	40	0	Eichner B4	Cement	APF	2	+	-					175.76	164.58	168.24	168.91	48	-0.811102	Peri-implant mucositis	0
A	54	female	No	24	0	Eichner B4	Cement	FGG	2	-	-	2	2	2	2	214.06	176.1	215.01	196.01	73	-0.711724	Healthy	0
A	67	male	No	10	0	Eichner B1	Cement	APF	4	+	+	3	5	5	4	280.02	230	269.28	236.66	69	-0.574922	Peri-implant mucositis	0
A	54	female	No	24	0	Eichner B4	Cement	FGG	2	+	-	2	2	2	2	283.11	181.54	277.06	193.09	73	-0.5569	Peri-implant mucositis	0
A	65	female	No	12.3	0	Eichner B1	Cement	FGG	2	-	-	3	2	3	2	12.08	9.29	12.26	10.11	43	-0.555932	Healthy	0
A	63	female	No	12	0	Eichner B1	Cement	FGG	2	-	-	2	2	3	2	8.75	8.15	8.85	8.7	50	-0.516223	Healthy	0
A	73	female	Yes	75	0	Eichner C2	Screw	APF	0	+	-	3	4	4	3	8.16	5.17	8.26	5.66	69	-0.439039	Peri-implant mucositis	1
A	65	female	No	12.3	0	Eichner B1	Cement	FGG	3	-	-	3	3	3	3	12.14	9.2	11.01	8.77	43	-0.387232	Healthy	0
A	62	female	Yes	6.6	0	Eichner B2	Cement	FGG	3	+	+	5	6	5	6	322.08	264.83	305.03	262.49	113	-0.382892	Peri-implant mucositis	0
A	56	female	No	24	0	Eichner B4	Cement	FGG	2	-	-	2	2	2	2	220.51	195.58	222.58	207.17	51	-0.350581	Healthy	0
A	73	female	Yes	94	0	Eichner B3	Screw	APF	1	+	+	4	4	4	3	365.85	323.74	374.05	343.98	60	-0.347115	Peri-implant mucositis	0
A	51	female	No	12.5	0	Eichner B1	Cement	APF	3	-	-	3	2	2	2	11.4	9.41	11.5	9.78	40	-0.287456	Healthy	0
A	58	male	No	40	0	Eichner B4	Cement	APF	4	+	+					136.62	135.62	104.56	105.77	47	-0.245594	Peri-implant mucositis	0
A	58	male	No	40	0	Eichner B4	Cement	APF	1	+	+					143.95	130.1	142.47	132.1	48	-0.234267	Peri-implant mucositis	0
A	67	female	No	24	0	Eichner B4	Cement	APF	0	+	-	5	3	4	3	8.72	7.07	8.55	7.13	73	-0.196676	Peri-implant mucositis	0
A	63	female	No	12	0	Eichner B1	Cement	FGG	3	-	-	2	2	2	2	11.6	10.35	11.75	10.65	50	-0.162628	Healthy	0
A	52	female	No	16	0	Eichner B1	Cement	APF	5	-	-	4	3	3	3	124.2	126.32	140.16	144.68	35	-0.151796	Healthy	0
A	40	male	No	12	0	Eichner A2	Cement	FGG	7	+	-	2	2	3	2	12.79	11.42	12.91	11.72	71	-0.149383	Peri-implant mucositis	0
A	67	male	No	10	0	Eichner B1	Cement	FGG	3	-	-	2	2	3	2	260.5	257.61	271.12	271	74	-0.106514	Healthy	0
A	59	female	No	18	0	Eichner B3	Cement	FGG	2	+	-	4	3	3	4	122.12	101.53	122.12	102.41	62	-0.0864723	Peri-implant mucositis	0
A	54	male	Yes	44	0	Eichner B1	Cement	FGG	3	+	-	5	4	4	3	276.69	151.92	275.28	153.44	45	-0.0708388	Peri-implant mucositis	0
A	56	female	No	24	0	Eichner B4	Cement	FGG	2	-	-	2	2	2	2	276.52	236.41	249.24	214.46	51	-0.0550858	Healthy	0
A	49	male	No	28	0	Eichner B2	Cement	APF	3	+	-	3	3	3	3	103.48	101.71	103.48	101.99	52	-0.0270584	Peri-implant mucositis	0
A	54	male	Yes	44	0	Eichner B1	Cement	FGG	3	-	-	3	3	3	3	311.08	236.32	297.84	226.88	45	-0.0207531	Healthy	0
A	49	male	No	28	0	Eichner B2	Cement	APF	3	-	-	3	2	3	3	102.96	99.72	102.96	99.88	52	-0.01554	Healthy	0
A	59	female	No	18	0	Eichner B3	Cement	FGG	4	+	+	4	4	4	4	127.02	129	127.02	129.1	56	-0.00944733	Peri-implant mucositis	0
A	63	female	No	10.6	0	Eichner B3	Screw	FGG	2	+	-	1	3	1	1	12.31	12.31	12.25	12.26	78	-0.00938775	Peri-implant mucositis	0
A	63	female	No	10.6	0	Eichner B3	Screw	FGG	1	-	-	2	2	1	1	12.1	11.86	12.08	11.85	78	-0.00914222	Healthy	0
A	67	female	No	24	0	Eichner B4	Cement	APF	0	+	-	5	4	4	4	7	6.5	7	6.5	73	0	Peri-implant mucositis	0
A	67	female	No	24	0	Eichner B4	Cement	APF	0	+	-	4	3	4	4	7	6.5	7	6.5	73	0	Peri-implant mucositis	0
A	38	male	Yes	2.8	0	Eichner A2	Screw	FGG	5	+	-	4	4	3	3	458.9	416	458.9	415.95	118	0.00141643	Peri-implant mucositis	0
A	48	female	Yes	0	0	Eichner B4	Cement	APF	3	-	-	3	2	3	3	102.02	98.05	102.02	97.77	44	0.0274456	Healthy	0
A	63	female	No	5	0	Eichner B1	Screw	FGG	3	-	-	3	3	3	3	135.42	133.16	135.42	132.67	59	0.0325654	Healthy	0
A	54	male	Yes	44	0	Eichner B1	Cement	FGG	3	+	-	4	4	5	3	269.22	162.52	264.07	158.32	45	0.0351208	Peri-implant mucositis	0
A	43	female	No	18	0	Eichner A2	Cement	APF	0	-	-	3	2	3	2	304.21	289.39	304.21	288.46	40	0.0351566	Healthy	0
A	49	male	No	28	0	Eichner B2	Cement	APF	3	-	-	3	3	2	3	101.4	100.5	101.4	100.1	52	0.0394477	Healthy	0
A	63	female	No	5	0	Eichner B1	Screw	FGG	3	-	-	3	3	3	3	123.32	121.46	123.32	120.78	59	0.0441129	Healthy	0
A	49	male	No	28	0	Eichner B2	Cement	APF	3	+	-	3	3	2	3	80.02	79.03	80.02	78.46	52	0.0569858	Peri-implant mucositis	0
A	52	female	No	16	0	Eichner B1	Cement	APF	4	-	-	3	3	3	3	151.12	154.12	166.74	169.17	35	0.0633382	Healthy	0
A	63	female	No	5	0	Eichner B1	Screw	FGG	3	-	-	3	3	3	3	142.04	139.54	142.04	138.45	59	0.0690651	Healthy	0
A	49	male	No	28	0	Eichner B2	Cement	APF	3	-	-	3	2	3	3	85.09	85	85.09	84.16	52	0.0789752	Healthy	0
A	48	female	Yes	0	0	Eichner B4	Cement	APF	3	-	-	3	3	2	3	101.43	91.41	101.43	90.56	44	0.0838016	Healthy	0
A	59	female	Yes	4.8	0	Eichner B2	Screw	FGG	5	-	-	3	3	3	3	297.72	297.72	297.72	294.53	76	0.0857181	Healthy	0
A	58	male	No	40	0	Eichner B4	Cement	APF	1	+	-					141.2	136.74	143.6	137.8	48	0.0880357	Peri-implant mucositis	0
A	67	male	No	10	0	Eichner B1	Cement	FGG	3	-	-	3	2	3	2	270.68	265.93	283.77	276.01	74	0.0979769	Healthy	0
A	40	male	No	12	0	Eichner A2	Cement	FGG	7	-	-	2	2	2	2	12.61	10.97	12.5	10.75	71	0.0994449	Healthy	0
A	59	female	No	18	0	Eichner B3	Cement	FGG	3	-	-	3	4	3	3	121.62	92.23	121.62	91.11	62	0.110508	Healthy	0
A	67	female	No	24	0	Eichner B4	Cement	APF	1	+	-	3	2	5	3	12.93	10.85	12	9.85	73	0.128103	Peri-implant mucositis	0
A	49	male	No	28	0	Eichner B2	Cement	APF	3	-	-	3	2	3	3	104.08	99.25	104.08	97.89	52	0.130669	Healthy	0
A	48	female	Yes	0	0	Eichner B4	Cement	APF	3	-	-	3	3	3	3	117.43	96.25	117.43	94.63	44	0.137955	Healthy	0
A	52	female	No	16	0	Eichner B1	Cement	APF	4	-	-	3	3	4	4	122.33	130.55	134.16	141.23	35	0.14497	Healthy	0
A	48	female	Yes	0	0	Eichner B4	Cement	APF	3	-	-	3	2	3	3	92.36	73.39	92.36	71.98	44	0.152663	Healthy	0
A	48	female	Yes	0	0	Eichner B4	Cement	APF	2	-	-	3	3	2	3	115.12	102.26	115.12	100.49	44	0.153753	Healthy	0
A	61	female	No	18	0	Eichner B3	Cement	FGG	2	-	-	3	2	3	3	121.59	113.02	121.59	111.14	36	0.154618	Healthy	0
A	61	female	No	18	0	Eichner B3	Cement	FGG	2	+	-	3	4	3	3	119.55	109.2	119.55	107.12	36	0.173986	Peri-implant mucositis	0
A	59	female	No	18	0	Eichner B3	Cement	FGG	3	+	-	4	4	3	4	111.93	92.05	111.93	90.41	62	0.175824	Peri-implant mucositis	0
A	48	female	Yes	0	0	Eichner B4	Cement	APF	2	-	-	3	2	2	3	108.05	92.91	108.05	90.99	44	0.177696	Healthy	0
A	48	female	Yes	0	0	Eichner B4	Cement	APF	3	-	-	3	3	2	3	89.56	76.66	89.56	74.89	44	0.197633	Healthy	0
A	48	female	Yes	0	0	Eichner B4	Cement	APF	3	-	-	3	3	2	2	114.39	85.62	114.39	83.33	44	0.200192	Healthy	0
A	40	male	No	26	0	Eichner B1	Cement	APF	1	-	-	3	4	3	4	337.48	279.58	334.34	271.06	50	0.212432	Healthy	0
A	48	female	Yes	0	0	Eichner B4	Cement	APF	2	-	-	3	2	4	2	92.31	79.48	92.31	77.12	44	0.217311	Healthy	0
A	67	female	No	24	0	Eichner B4	Cement	APF	0	+	-	6	5	4	3	10.13	7.73	9.56	7.05	73	0.217874	Peri-implant mucositis	0
A	40	male	No	26	0	Eichner B1	Cement	APF	1	+	-	3	3	4	4	330.01	282	311.18	260.05	50	0.225955	Peri-implant mucositis	0
A	58	male	No	40	0	Eichner B4	Cement	APF	3	+	+					139	111.02	107.47	83.22	47	0.280018	Peri-implant mucositis	0
A	54	male	Yes	44	0	Eichner B1	Cement	FGG	3	+	+	4	6	5	3	318.28	201.99	319.18	193.62	45	0.280129	Peri-implant mucositis	0
A	58	male	No	40	0	Eichner B4	Cement	APF	3	+	-					144.59	101	108.67	73.25	47	0.28138	Peri-implant mucositis	0
A	64	female	Yes	40	10	Eichner C2	Screw	FGG	2	-	-	3	3	3	3	230.97	186.08	221.65	173.14	36	0.2818	Healthy	0
A	73	female	Yes	75	0	Eichner C2	Screw	APF	0	+	-	4	3	3	3	11.75	7.06	11.46	6.6	69	0.286751	Peri-implant mucositis	1
A	62	female	Yes	6.6	0	Eichner B2	Cement	FGG	3	+	+	5	6	5	6	413.24	380.35	386.41	346.98	113	0.291867	Peri-implant mucositis	0
A	54	female	Yes	20.8	0	Eichner B2	Screw	FGG	9	-	-	3	2	3	3	353.28	353.28	353.28	342.84	72	0.295516	Healthy	0
A	64	female	Yes	40	10	Eichner C2	Screw	FGG	2	-	-	3	3	4	3	227.34	175.96	226.74	169.5	36	0.30409	Healthy	0
A	54	male	Yes	44	0	Eichner B1	Cement	FGG	3	+	-	4	4	4	4	281.46	191.44	299.1	194.14	45	0.310871	Peri-implant mucositis	0
A	62	female	Yes	6.6	0	Eichner B2	Cement	FGG	3	+	+	5	6	5	6	406.39	381.9	393.32	359.05	113	0.349281	Peri-implant mucositis	0
A	62	female	Yes	6.6	0	Eichner B2	Cement	FGG	3	+	+	5	6	5	6	366.55	304.59	361.27	288.44	113	0.374426	Peri-implant mucositis	0
A	67	female	No	24	0	Eichner B4	Cement	APF	1	+	-	3	3	4	2	11.36	9.84	11.49	9.51	73	0.442991	Peri-implant mucositis	0
A	73	female	Yes	75	0	Eichner C2	Screw	APF	0	+	-	2	3	3	3	11.71	7.99	11.32	7.15	69	0.58302	Peri-implant mucositis	1
A	67	male	No	10	0	Eichner B1	Cement	APF	3	-	-	3	4	4	3	294.14	256.12	266.68	218.39	69	0.621843	Healthy	0
A	64	female	Yes	40	10	Eichner C2	Screw	FGG	2	-	-	3	4	4	3	214.16	161.07	209.46	145.67	36	0.651432	Healthy	0
A	40	male	No	26	0	Eichner B1	Cement	APF	2	-	-	3	3	3	3	274.35	263.74	277.02	248	50	0.660846	Healthy	0
A	62	male	No	17.3	0	Eichner B1	Screw	FGG	6	+	-	4	5	5	4	198.66	198.66	198.66	186.3	32	0.684385	Peri-implant mucositis	0
A	51	female	No	12.5	0	Eichner B1	Cement	APF	1	-	-	2	2	2	2	9.73	8.7	10.32	8.61	40	0.688154	Healthy	0
A	58	male	No	40	0	Eichner B4	Cement	APF	3	+	-					144.12	118.11	105.68	77.16	47	1.02806	Peri-implantitis	0
A	62	male	No	17.3	0	Eichner B1	Screw	FGG	7	+	-	3	3	3	4	239.15	239.15	239.15	196.6	32	1.95714	Peri-implantitis	0
B	61	female	Yes	8	0	Eichner A2	Cement		4	-	-	3	3	3	3	5727	60.17	57.27	61.22	49	-9.52619	Healthy	0
B	68	female	Yes	37.5	0	Eichner B2	Cement		3	+	-	3	3	3	3	355.66	245.63	336.65	311.91	36	-3.06644	Peri-implant mucositis	0
B	63	female	Yes	44	0	Eichner B4	Screw		4	-	-	3	3	3	3	108.5	57.87	129.03	96.17	83	-2.75556	Healthy	0
B	43	male	No	29.5		Eichner A2	Cement		6	+	-	3	3	4	3	6.94	5.81	6.6	6.09	88	-1.28327	Peri-implant mucositis	0
B	73	male	Yes	8.7	0	Eichner A3	Screw		4	+	-	3	3	3	3	2.94	1.8	4.31	3.06	106	-1.27051	Peri-implant mucositis	0
B	68	male	Yes	17	0	Eichner A2	Cement		3	-	-	5	3	4	3	200.9	218.28	200.9	240.05	62	-1.19199	Healthy	0
B	43	female	No	1.9	0	Eichner B1	Screw		3	-	-	1	1	2	2	5.93	4.5	3.89	3.41	63	-1.17753	Healthy	0
B	63	male	Yes	7.7	0	Eichner B2	Cement		4	+	+	4	3	2	4	2.85	3.22	2.96	3.69	104	-1.16797	Peri-implant mucositis	0
B	73	female	No	11	0	Eichner B3	Cement		4	-	-	3	3	3	3	3.12	3.28	2.82	3.22	41	-1.04146	Healthy	1
B	68	male	Yes	8.7	0	Eichner A3	Screw		3	+	-	3	3	3	2	3.65	2.8	3.17	2.7	174	-0.973035	Peri-implant mucositis	0
B	68	male	Yes	18.8	0	Eichner B2	Cement		3	-	-	3	3	3	3	260.07	226.43	252.05	239.92	63	-0.934081	Healthy	0
B	61	female	Yes	25	0	Eichner B1	Cement		3	-	-	3	3	3	3	208.96	152.41	172.7	135.72	114	-0.847461	Healthy	0
B	50	female	Yes	21	0	Eichner B4	Screw		4	-	-	3	3	3	3	91.68	85.48	125.22	126.13	76	-0.823831	Healthy	0
B	65	female	No	20	0	Eichner B1	Screw		3	-	-	2	2	3	2	13.42	12.11	13.33	12.98	82	-0.820628	Healthy	0
B	68	male	No	21.3	0	Eichner B2	Cement		2	-	-	2	2	2	2	9.45	10.4	9.49	11.4	37	-0.805883	Healthy	1
B	72	female	Yes	32.1		Eichner B2	Cement		3	-	-	3	3	3	3	286.86	224.63	310.55	264.33	72	-0.783177	Healthy	0
B	67	female	No	11	0	Eichner B3	Cement		4	-	-	5	1	3	3	2.69	2.31	2.77	2.54	115	-0.757009	Healthy	1
B	68	male	Yes	18.8	0	Eichner B2	Cement		3	-	-	3	3	3	3	369.39	352.2	356.41	357.12	63	-0.727924	Healthy	0
B	61	female	No	43	0	Eichner B2	Cement		4	+	-	4	3	2	3	12.99	10.52	11.18	9.75	57	-0.715752	Peri-implant mucositis	0
B	35	male	No	3	0	Eichner B1	Cement		4	-	-	3	3	3	3	120.42	96.51	109	95	105	-0.701147	Healthy	0
B	64	male	Yes	18.5	0	Eichner A2	Cement		6	-	-	3	2	3	3	153.44	156.85	153.44	168.72	80	-0.696233	Healthy	0
B	64	female	Yes	13	0	Eichner C3	Screw		3	-	-	2	2	2	2	143.34	112.81	106.57	91.24	41	-0.69141	Healthy	0
B	53	female	No	12.5	0	Eichner A2	Cement		4	-	-	2	2	3	2	4.52	3.7	4.21	3.72	41	-0.650264	Healthy	0
B	50	female	No	18.5	0	Eichner A2	Cement		3	-	-	2	3	2	2	9.59	8.72	9.64	9.38	56	-0.637485	Healthy	0
B	68	male	No	21.3	0	Eichner B2	Cement		2	-	-	2	2	2	2	12.39	11	12.18	11.58	37	-0.629262	Healthy	1
B	60	female	Yes	0	0	Eichner B3	Cement		4	-	-	3	3	3	3	96.15	88.57	93.62	91.55	80	-0.623969	Healthy	0
B	58	male	Yes	38.1	0	Eichner B4	Screw		5	+	-	5	2	2	3	4.88	4.19	4.57	4.17	59	-0.61946	Peri-implant mucositis	0
B	58	female	No	59.3	0	Eichner B3	Cement		4	+	-	3	2	3	3	17.55	16.27	19.1	18.46	103	-0.591399	Peri-implant mucositis	0
B	50	female	Yes	21	0	Eichner B4	Screw		4	-	-	3	3	3	3	115.68	111.5	147.14	148.5	76	-0.589902	Healthy	0
B	70	male	Yes	22.9	30	Eichner C3	Screw		2	+	-	3	2	3	3	12.82	12.06	12.3	12.15	38	-0.565047	Peri-implant mucositis	0
B	68	female	No	31.8	0	Eichner B2	Cement		2	-	-	3	3	2	3	10.2	7.05	9.12	6.81	45	-0.555341	Healthy	0
B	45	female	Yes	11	0	Eichner B1	Screw		3	-	-	2	2	2	2	61.03	60.44	61.03	64.2	36	-0.554481	Healthy	0
B	62	female	Yes	21	0	Eichner B1	Screw		2	-	-	3	3	3	3	12.98	9	12.77	9.46	49	-0.54538	Healthy	0
B	70	female	No	3	0	Eichner B2	Cement		6	-	-	3	3	3	3	155.72	152.97	130.46	132.85	46	-0.539695	Healthy	0
B	51	female	No	8	0	Eichner A2	Screw		3	-	-	3	3	3	3	290.29	287.46	290.29	299.14	48	-0.523063	Healthy	0
B	54	female	Yes	50	0	Eichner A3	Cement		3	-	-	3	3	3	3	388.22	341.18	361.35	332.04	92	-0.520727	Healthy	0
B	45	female	No	7	0	Eichner B1	Cement		4	-	-	3	2	3	3	113.76	111.32	108.17	112.81	42	-0.514753	Healthy	0
B	45	male	Yes	50	0	Eichner A2	Cement		5	+	-	2	2	3	3	215.46	217.59	224.8	239.68	55	-0.506757	Peri-implant mucositis	0
B	65	female	Yes	11.2	0	Eichner B4			3	+	+	5	4	4	5	385.57	340.14	385.57	359.67	96	-0.506523	Peri-implant mucositis	0
B	58	female	No	0	0	Eichner B1	Cement		4	-	-	3	2	3	2	121.26	119.62	104.79	109.14	65	-0.495326	Healthy	0
B	41	female	No	13	0	Eichner A2	Cement		4	-	-	2	2	2	2	2.14	2.04	2.21	2.19	84	-0.48983	Healthy	0
B	66	male	No	41	0	Eichner A2	Cement		4	+	-	3	3	3	3	9.05	8.6	9.13	9.12	40	-0.486285	Peri-implant mucositis	0
B	70	female	No	25	0	Eichner A2	Cement		4	-	-	2	3	3	2	10.25	9.71	10.4	10.24	57	-0.484878	Healthy	0
B	50	female	Yes	5	0	Eichner C3	Cement		3	-	-	2	2	2	2	218.16	225.75	218.16	235.33	37	-0.48304	Healthy	0
B	48	male	Yes	10	0	Eichner B1	Cement		2	-	-	3	3	2	3	129.29	126.85	124.15	126.32	98	-0.472565	Healthy	0
B	57	female	No	29	0	Eichner A3	Screw		4	+	-	3	2	3	2	111.04	97	152.98	140.8	84	-0.468227	Peri-implant mucositis	0
B	65	female	Yes	16	0	Eichner A2	Cement		4	-	-	5	1	5	4	4.25	4.53	3.92	4.3	121	-0.465846	Healthy	0
B	70	male	Yes	22.9	30	Eichner C3	Screw		5	-	+	6	3	4	4	11.8076	14.0414	13.6471	16.7505	38	-0.458571	Healthy	0
B	32	female	No	25	0	Eichner A2	Cement		3	+	-	3	3	3	3	323.97	355.12	323.97	364.88	105	-0.451894	Peri-implant mucositis	0
B	56	female	Yes	3.6	0	Eichner B4	Cement		2	-	-	2	2	2	3	69.12	62.59	73.35	70.09	56	-0.45026	Healthy	0
B	50	female	Yes	21	0	Eichner B4	Screw		4	-	-	2	2	2	2	75.66	72.99	81.58	82.76	76	-0.447784	Healthy	0
B	63	female	Yes	44	0	Eichner B4	Screw		3	+	-	3	3	3	3	99.05	92.66	85.44	84.62	83	-0.439324	Peri-implant mucositis	0
B	70	male	Yes	22.9	30	Eichner C3	Screw		3	-	-	4	4	4	4	11.8528	14.8231	14.0757	18.219	40	-0.437538	Healthy	0
B	71	male	No	48.8	0	Eichner B2	Screw		6	+	-	3	3	3	3	14.8	14.71	15.09	15.57	37	-0.435738	Peri-implant mucositis	0
B	56	female	No	14	0	Eichner A2	Screw		4	-	-	3	3	3	3	106.83	102.55	149.2	149.01	72	-0.426692	Healthy	0
B	45	female	No	7	0	Eichner B1	Cement		4	+	-	3	3	4	3	127.35	121.3	123.98	123.94	42	-0.424658	Peri-implant mucositis	0
B	61	female	No	43	0	Eichner B2	Cement		5	+	-	3	2	3	2	11.24	9.92	9.88	9.08	57	-0.41936	Peri-implant mucositis	0
B	69	male	Yes	75	0	Eichner B1	Cement		3	-	-	3	3	3	3	296.44	267.85	298.12	280.22	52	-0.418618	Healthy	0
B	62	female	No	23	0	Eichner B1	Cement		5	+	-	2	2	3	3	2.34	2.17	4.24	4.05	148	-0.417574	Peri-implant mucositis	0
B	70	male	Yes	22.9	30	Eichner C3	Screw		5	-	-	6	3	4	4	11.8302	14.4323	13.8614	17.4848	38	-0.41443	Healthy	0
B	70	male	Yes	22.9	30	Eichner C3	Screw		5	-	+	6	3	6	6	11.785	13.6506	13.4329	16.0162	38	-0.408224	Healthy	0
B	47	female	No	24	10	Eichner B1	Cement		3	-	-	3	2	3	2	289.04	269.09	284.14	274	62	-0.400019	Healthy	0
B	61	male	No	23	0	Eichner B3	Cement		5	-	-	4	3	3	2	11.72	10.46	10.45	9.69	45	-0.399984	Healthy	0
B	65	female	No	12	0	Eichner B4			2	-	-	2	2	2	2	7.98	9.44	8.45	10.39	65	-0.396341	Healthy	0
B	45	male	Yes	19	0	Eichner B2	Cement		4	-	-	3	3	3	3	83.01	80.53	84.86	84.86	88	-0.388387	Healthy	0
B	65	male	Yes	28	0	Eichner B1	Cement		4	-	-	4	3	3	4	343.34	331	336.59	335	72	-0.374606	Healthy	0
B	61	male	No	23	0	Eichner B3	Cement		3	-	-	3	2	2	2	12.03	10.64	11.4	10.45	45	-0.370428	Healthy	0
B	58	female	No	0	0	Eichner B1	Cement		4	-	-	3	2	3	2	119.77	113.72	102.77	101.79	65	-0.368799	Healthy	0
B	62	female	Yes	21	0	Eichner B1	Screw		6	-	-	3	2	3	2	12.01	10.21	12.27	10.81	49	-0.355186	Healthy	0
B	34	male	No	16	0	Eichner A2	Cement		4	-	-	2	1	2	2	3.1	3.42	2.54	2.88	70	-0.352273	Healthy	0
B	73	male	Yes	8.7	0	Eichner A3	Screw		5	-	-	3	2	3	2	4.05	3.36	3.62	3.1	105	-0.347411	Healthy	0
B	70	male	Yes	22.9	30	Eichner C3	Screw		2	-	-	4	3	4	5	11.7625	13.2597	13.2186	15.2819	38	-0.34565	Healthy	0
B	71	male	No	48.8	0	Eichner B2	Screw		6	+	-	3	3	3	6	18.76	17.24	19.2	18.15	37	-0.342367	Peri-implant mucositis	0
B	80	female	Yes	22	0	Eichner B2	Cement		4	+	-	3	3	3	3	56.61	38.36	53.94	39.62	78	-0.341406	Peri-implant mucositis	1
B	72	male	Yes	59	0	Eichner B1	Screw		5	-	-	3	3	4	3	9.57	9.21	7.54	7.51	47	-0.336388	Healthy	0
B	60	male	Yes	23	20	Eichner B4	Screw		4	-	-	4	3	4	4	151.2	150.21	123.79	126.15	67	-0.332958	Healthy	1
B	49	female	No	56.3	0	Eichner A2	Cement		3	-	-	1	1	3	2	5.64	4.68	5.64	4.82	52	-0.322695	Healthy	0
B	55	male	Yes	50	0	Eichner A2	Cement		3	-	-	3	3	3	3	222.01	219.54	222.01	226.05	78	-0.322553	Healthy	0
B	65	female	Yes	11.2	0	Eichner B4			4	+	-	5	3	3	3	371.38	330.38	371.38	342.32	96	-0.321504	Peri-implant mucositis	0
B	61	female	Yes	3	0	Eichner A2	Cement		3	-	-	3	3	3	3	72.01	72.03	72.01	74.11	39	-0.317734	Healthy	0
B	64	female	Yes	13	0	Eichner C3	Screw		3	-	-	2	2	2	2	138.76	123.18	131.97	121.34	41	-0.317316	Healthy	0
B	76	male	Yes	13	0	Eichner B4	Cement		4	-	-	4	4	6	6	3.51	4.25	3.46	4.27	37	-0.302612	Healthy	0
B	70	female	No	3	0	Eichner B2	Cement		6	-	-	4	3	4	3	176.5	175.93	145	147.05	46	-0.295246	Healthy	0
B	53	male	Yes	22	0	Eichner B2	Cement		4	-	-	3	3	3	3	104.81	100.13	141.35	138.81	93	-0.293509	Healthy	1
B	66	male	No	10	0	Eichner B4	Cement		4	-	-	3	3	3	3	177.48	173.13	177.91	177.55	75	-0.292322	Healthy	0
B	55	female	No	13	0	Eichner B4	Screw		3	-	-	3	2	2	3	11.05	10.77	9.05	9.05	64	-0.291403	Healthy	0
B	70	female	No	3	0	Eichner B2	Cement		4	-	-	3	3	3	3	118.51	115.43	96.66	96.66	46	-0.285883	Healthy	0
B	65	male	Yes	7.7	0	Eichner B2	Cement		6	-	+	4	4	4	4	3.9	3.9	4.28	4.37	91	-0.273364	Healthy	0
B	60	female	Yes	0	0	Eichner B3	Cement		4	-	-	3	3	3	3	93.54	88.84	89.96	87.66	80	-0.271469	Healthy	0
B	68	male	No	21.3	0	Eichner B2	Cement		3	-	-	2	2	2	2	9.92	9.79	9.99	10.13	37	-0.271189	Healthy	1
B	51	female	No	4	0	Eichner A2	Cement		4	-	-	3	3	3	3	85.7	82.64	90.47	89.96	69	-0.270619	Healthy	0
B	61	female	Yes	26.1	0	Eichner B2	Cement		3	-	-	3	3	3	4	166.02	174.47	166.02	178.52	58	-0.268341	Healthy	0
B	75	female	No	15	0	Eichner B1	Cement		2	-	-	3	3	3	3	9.92	11.21	9.67	11.25	45	-0.266813	Healthy	0
B	51	female		38	0	Eichner A2	Cement		2	-	-	3	2	2	2	158	163.84	158	168.51	71	-0.266013	Healthy	0
B	65	female	Yes	11.2	0	Eichner B4			4	+	-	5	4	3	3	490.15	450.11	490.15	460.07	96	-0.264164	Peri-implant mucositis	0
B	64	female	Yes	0	0	Eichner A2	Cement		4	-	-	3	3	3	3	96.05	92.44	58.05	57.49	100	-0.25144	Healthy	0
B	47	female	No	24	10	Eichner B1	Cement		3	-	-	3	3	3	2	316.4	298.28	336.01	325.15	62	-0.249488	Healthy	0
B	43	female	No	1.9	0	Eichner B1	Cement		3	-	-	2	1	1	1	6.67	6.01	4.6	4.23	63	-0.240705	Healthy	0
B	72	female	Yes	32.1		Eichner B2	Cement		3	-	-	3	3	3	3	303.19	231.62	297.59	233.57	72	-0.240677	Healthy	0
B	39	female	Yes	16	0	Eichner B3	Cement		4	-	-	4	4	4	4	142.09	130.97	116.11	109.55	72	-0.239383	Healthy	0
B	68	male	No	34.6	40	Eichner C2	Cement		2	+	-	3	3	3	3	12.78	12.96	12.92	13.41	35	-0.238412	Peri-implant mucositis	0
B	67	female	No	11	0	Eichner B3	Cement		4	-	-	3	4	4	3	2.52	2.29	2.74	2.54	115	-0.237603	Healthy	1
B	60	female	Yes	0	0	Eichner B3	Cement		4	-	-	3	3	3	3	148.34	143.22	145.34	142.35	80	-0.237028	Healthy	0
B	69	female	Yes	23.7	0	Eichner B2	Cement		2	-	-	2	3	2	3	150.34	147.8	185.53	186.39	69	-0.236834	Healthy	0
B	48	female	No	8	0	Eichner B4	Cement		5	-	-	3	3	3	3	112.19	109.17	125.2	124.1	93	-0.235725	Healthy	0
B	47	female	No	18	0	Eichner B3	Screw		3	-	-	3	2	3	3	97.51	92.2	96.34	93.9	43	-0.233032	Healthy	0
B	68	male	Yes	18.8	0	Eichner B2	Cement		3	-	-	3	3	3	3	248.94	241.45	295.17	293	63	-0.227359	Healthy	0
B	69	male	Yes	24	0	Eichner B2	Cement		4	-	-	3	3	3	3	103.79	98.84	100.22	97.51	89	-0.227171	Healthy	1
B	48	female	No	40.4	0	Eichner A3	Screw		5	+	-	5	3	5	3	12.6	10.92	11.79	10.45	76	-0.226293	Peri-implant mucositis	0
B	59	female	Yes	36.5	0	Eichner A2	Cement		3	-	-	3	2	3	3	165.08	165.08	165.08	169.19	94	-0.224073	Healthy	0
B	46	male	Yes	23	0	Eichner A3	Screw		5	-	-	2	2	2	2	289.56	301.48	235.54	249.24	42	-0.220978	Healthy	0
B	60	male	Yes	23	20	Eichner B4	Screw		5	+	-	4	3	4	3	149.41	149.27	126.1	128.1	67	-0.218367	Peri-implant mucositis	1
B	61	female	Yes	25	0	Eichner B1	Cement		3	-	-	3	3	3	3	205.08	160.46	168.26	134.1	114	-0.218317	Healthy	0
B	47	female		63.3	0	Eichner B2	Cement		3	+	-	3	3	2	2	13.02	11.42	14.24	12.8	57	-0.217643	Peri-implant mucositis	0
B	47	female	No	10	0	Eichner B1	Cement		2	-	-	3	3	2	3	130.25	130.97	93.56	95.9	36	-0.214311	Healthy	0
B	45	female	No	10	0	Eichner A3	Cement		3	-	-	3	3	3	3	71.06	76.66	59.3	65.38	36	-0.213506	Healthy	0
B	39	female	Yes	33	0	Eichner A2	Cement		5	-	-	3	3	3	3	129.36	108.52	115.95	100.02	78	-0.213426	Healthy	0
B	55	male	No	13.4	20	Eichner A2	Cement		2	+	-	3	3	2	3	137.48	138.22	137.48	141.44	56	-0.210794	Peri-implant mucositis	0
B	73	female	No	11	0	Eichner B3	Cement		4	-	-	3	3	3	3	2.89	3.27	2.67	3.07	41	-0.210736	Healthy	1
B	42	female	No	35.7	20	Eichner A2	Cement		2	+	-	2	2	2	2	10.13	9.18	10.14	9.4	40	-0.208025	Peri-implant mucositis	0
B	66	male	Yes	42	20	Eichner B3	Cement		3	+	-	3	3	3	3	11.96	11.03	12.45	11.74	56	-0.207311	Peri-implant mucositis	1
B	59	female	No	16	0	Eichner A2	Cement		2	-	-	2	2	2	2	2.77	2.56	2.83	2.66	63	-0.204641	Healthy	0
B	65	female	No	12.5	0	Eichner B4	Cement		2	-	-	2	1	2	3	207.96	210.86	207.96	214.13	68	-0.204414	Healthy	0
B	60	male	Yes	23	20	Eichner B4	Screw		6	-	-	3	3	3	3	177.23	175.09	138.61	138.81	67	-0.202764	Healthy	1
B	56	female	No	16	0	Eichner B3	Cement		4	-	-	4	2	4	4	3.89	3.57	4.05	3.78	71	-0.202742	Healthy	0
B	47	female	No	18	0	Eichner B3	Screw		5	+	-	3	3	3	3	97.51	96.13	144.78	144.68	43	-0.201925	Peri-implant mucositis	0
B	49	female	No	10	0	Eichner B2	Cement		3	-	-	2	2	3	2	332.28	345.37	327.96	346.39	49	-0.201617	Healthy	0
B	47	female	No	10	0	Eichner B1	Cement		2	-	-	3	3	3	3	129.08	123.94	90.61	88.65	36	-0.20008	Healthy	0
B	63	female	No	29.5	0	Eichner A2	Cement		3	-	-	3	2	2	2	3.09	2.76	2.63	2.41	54	-0.19674	Healthy	0
B	57	female	Yes	15	0	Eichner B2	Screw		5	-	-	3	3	3	3	164.91	161.37	153.18	152.19	100	-0.195043	Healthy	0
B	62	female	Yes	21	0	Eichner B1	Screw		5	-	-	3	3	3	3	12.01	10.05	12.65	10.8	49	-0.194951	Healthy	0
B	67	male	Yes	34		Eichner A3	Cement		2	+	-	3	3	3	3	13.68	14.63	15.65	16.99	36	-0.194143	Peri-implant mucositis	1
B	65	female	No	12.5	0	Eichner B4	Cement		3	-	-	2	2	3	2	190.43	192	190.43	195.35	68	-0.193509	Healthy	0
B	50	female	Yes	21	0	Eichner B4	Screw		3	-	-	3	3	3	3	91.78	88.46	95.9	94.11	76	-0.19259	Healthy	0
B	71	male	No	48.8	0	Eichner B2	Screw		5	-	-	3	3	3	3	13.22	11.4	12.74	11.23	37	-0.191459	Healthy	0
B	48	female	No	8	0	Eichner B4	Cement		4	-	-	3	3	3	3	96.57	94.64	106.32	106.04	93	-0.190871	Healthy	0
B	63	female	Yes	44	0	Eichner B4	Screw		4	-	-	3	3	3	3	103.81	102.8	89.55	90.8	83	-0.189504	Healthy	0
B	33	female	Yes	48.1	0	Eichner A2	Screw		3	-	-	4	3	3	3	293.44	276.52	289	277.79	84	-0.188719	Healthy	0
B	45	male	No	34	0	Eichner B1	Cement		2	-	-	3	2	3	3	11.18	10	11.41	10.4	65	-0.187295	Healthy	0
B	56	female	No	14	0	Eichner A2	Cement		2	-	-	2	2	2	2	11.18	10	11.41	10.4	65	-0.187295	Healthy	0
B	63	female	Yes	7	0	Eichner B1	Cement		2	-	-	3	3	3	3	189.01	191.59	189.01	194.3	114	-0.186392	Healthy	0
B	62	female	No	43	0	Eichner B2	Cement		5	+	-	2	2	2	3	11.49	10.05	11.18	9.96	47	-0.186334	Peri-implant mucositis	0
B	49	female	No	13.4	10	Eichner A2	Cement		4	-	-	2	1	2	2	134.16	129.89	134.16	133	49	-0.18545	Healthy	0
B	63	female	Yes	3	0	Eichner B1	Screw		3	-	-	3	2	3	3	95.02	93	85.38	85.32	89	-0.185003	Healthy	0
B	48	female	No	8	0	Eichner B4	Cement		4	-	-	3	3	3	3	75.13	73.76	84.53	84.72	93	-0.184345	Healthy	0
B	51	male	No	33	0	Eichner B1	Screw		2	-	-	3	3	3	2	9.63	8.96	9.7	9.2	60	-0.180279	Healthy	1
B	74	female	No	9.8	0	Eichner B1	Cement		4	-	-	3	3	3	2	63.39	63.33	63.39	64.59	55	-0.178893	Healthy	0
B	73	male	No	52.9	0	Eichner B3	Cement		2	-	-	2	2	2	2	11.52	10.95	11.53	11.16	38	-0.17389	Healthy	0
B	32	female	No	0	0	Eichner A3	Cement		5	-	-	3	3	3	3	174.29	169.14	75.89	75.29	90	-0.173138	Healthy	0
B	47	female	No	10	0	Eichner B1	Cement		2	-	-	3	3	3	3	130.25	136.56	94.73	100.81	36	-0.173108	Healthy	0
B	70	female	No	9.8	0	Eichner B1	Cement		2	-	-	2	2	2	1	94.89	94.23	94.89	95.48	101	-0.171251	Healthy	0
B	71	female	Yes	29	0	Eichner B3	Screw		3	-	-	3	3	3	3	139.49	138.46	139.49	140.62	52	-0.170335	Healthy	0
B	70	male	Yes	22.9	30	Eichner C3	Screw		5	-	-	2	3	2	3	10.51	10.32	12.71	12.66	38	-0.169729	Healthy	0
B	47	male	No	17.9	0	Eichner A2	Cement		3	-	-	3	2	2	2	4.82	4.1	3.49	3.02	46	-0.169132	Healthy	0
B	44	female	Yes	7	0	Eichner A2	Cement		4	-	-	3	3	3	3	69.77	69.77	68.95	70.01	66	-0.169108	Healthy	0
B	69	male	Yes	75	0	Eichner B1	Cement		3	-	-	3	3	3	3	317.65	314.33	321.18	322.41	52	-0.164236	Healthy	0
B	33	male	Yes	19.3	0	Eichner B1	Cement		2	-	-	3	3	3	3	76.66	73.78	76.66	75.17	36	-0.163188	Healthy	0
B	46	male	No	32	0	Eichner A2	Screw		2	+	-	4	4	4	4	316.06	283.39	324.15	295.04	57	-0.162748	Peri-implant mucositis	0
B	67	female	No	31	0	Eichner B2	Cement		2	-	-	3	3	3	2	13.14	13.82	13.11	14	29	-0.161367	Healthy	0
B	49	female	No	42.3	0	Eichner A2	Cement		3	-	-	3	2	3	3	9.77	9.5	9.53	9.42	38	-0.160931	Healthy	0
B	64	female	No	8	0	Eichner A2	Cement		2	-	-	3	3	3	3	349.24	322.06	343.31	321.14	48	-0.158987	Healthy	0
B	50	female	No	43	0	Eichner A2	Cement		3	-	-	3	3	3	3	59.46	59.13	59.46	60.17	37	-0.157417	Healthy	0
B	53	male	Yes	22	0	Eichner B2	Cement		4	-	-	3	3	3	3	102.11	100.17	137.61	136.95	93	-0.156233	Healthy	1
B	56	female	Yes	23.2	0	Eichner A2	Cement		3	+	-	3	3	3	5	83.73	85.16	83.73	86.31	104	-0.151081	Peri-implant mucositis	0
B	41	female	No	10	10	Eichner B1	Cement		3	-	-	3	3	3	3	96.88	98.62	95.13	98.13	74	-0.14933	Healthy	0
B	32	female	No	0	0	Eichner A2	Cement		3	-	-	2	2	2	2	117.65	117.61	117.65	119.56	56	-0.149171	Healthy	0
B	72	male	No	28.8	0	Eichner B2	Cement		3	+	-	2	2	3	3	140.16	136.33	140.16	137.93	153	-0.148402	Peri-implant mucositis	0
B	40	female	Yes	8.6	0	Eichner A2	Cement		4	-	-	3	1	3	3	63.15	63.11	63.15	64.15	80	-0.148219	Healthy	0
B	68	male	No	21.3	0	Eichner B2	Cement		2	-	-	2	2	2	2	12.11	11.97	12.3	12.34	37	-0.148127	Healthy	1
B	60	female	Yes	0	0	Eichner C2	Screw		5	-	-	1	1	1	1	99.46	96.1	99.46	97.08	76	-0.147798	Healthy	0
B	57	female	Yes	15	0	Eichner B2	Screw		4	-	-	3	3	3	3	134.08	129.65	166.94	164.16	100	-0.147486	Healthy	0
B	60	female	Yes	19	0	Eichner A3	Cement		2	-	-	3	2	2	2	12.2	11.06	11.8	10.87	46	-0.146291	Healthy	0
B	64	female	No	20	0	Eichner B4	Cement		3	+	-	3	1	3	1	7.68	7.54	7.84	7.84	42	-0.145833	Peri-implant mucositis	0
B	73	male	No	52.9	0	Eichner B3	Cement		3	+	-	2	2	2	2	14.74	12.97	14.77	13.18	38	-0.142954	Peri-implant mucositis	0
B	56	female	Yes	3.6	0	Eichner B4	Cement		2	-	-	2	1	3	2	74.95	68.56	72.01	67	56	-0.141149	Healthy	0
B	26	female	No	17	0	Eichner A2	Cement		12	-	-	3	2	3	2	15.76	15.02	16.28	15.69	154	-0.139276	Healthy	0
B	27	male	No	10.3	0	Eichner B1	Cement		2	-	-	2	2	2	2	146.54	127.58	347.63	306.34	47	-0.137914	Healthy	0
B	49	female	No	25	0	Eichner A3	Cement		3	-	-	3	2	3	2	341.74	336.64	306.72	305.59	67	-0.134874	Healthy	0
B	59	male	No	24	0	Eichner A2	Cement		4	+	-	4	4	4	4	108.23	133.18	109.11	135.37	42	-0.131911	Peri-implant mucositis	0
B	72	female	No	9.8	0	Eichner B1	Cement		3	-	-	3	2	2	3	81.1	81.19	81.1	82.15	84	-0.13021	Healthy	0
B	75	male	No	4.2	0	Eichner B2	Cement		2	-	-	3	1	2	1	65.74	65.46	65.74	66.41	64	-0.130058	Healthy	0
B	54	male	No	2.7	0	Eichner A2	Cement		3	-	-	3	2	3	3	119.37	105.76	157.62	141.69	29	-0.129494	Healthy	0
B	44	female	No	18.3	10	Eichner A2	Cement		3	-	-	2	2	2	2	7.39	7.19	7.37	7.25	31	-0.129376	Healthy	0
B	69	female	Yes	3	0	Eichner B2	Cement		2	-	-	2	1	1	1	188.74	192.35	188.74	194.54	84	-0.127636	Healthy	0
B	54	female	Yes	15.2	0	Eichner B4	Cement		2	-	-	3	3	4	3	87.09	82.02	87.09	83.02	34	-0.126306	Healthy	0
B	43	female	No	16	0	Eichner A2	Cement		3	-	-	3	2	3	3	2.05	2.24	2.09	2.31	50	-0.125802	Healthy	0
B	70	female	No	9.8	0	Eichner B1	Cement		2	-	-	2	2	2	1	93.15	91.56	93.15	92.46	101	-0.125604	Healthy	0
B	57	female	Yes	3.3	0	Eichner B2	Cement		2	-	-	2	2	2	2	185.93	197.99	185.93	200	43	-0.118916	Healthy	0
B	73	male	No	52.9	0	Eichner B3	Cement		3	+	-	2	2	2	2	11.38	10.28	11.54	10.56	38	-0.117388	Peri-implant mucositis	0
B	35	male	No	3	0	Eichner B1	Cement		4	-	-	3	3	3	3	120.54	99.46	110.11	92.14	105	-0.116793	Healthy	0
B	44	female	No	18.3	10	Eichner A2	Cement		3	-	-	2	2	2	2	7.36	7.95	7.12	7.76	31	-0.116695	Healthy	0
B	53	male	No	10	2	Eichner B1	Cement		3	-	-	3	2	3	2	132.19	135.35	95.52	98.66	57	-0.11658	Healthy	0
B	61	female	Yes	9.8	0	Eichner B1	Cement		3	-	-	3	3	3	3	388.25	314.31	388.05	318.01	57	-0.114449	Healthy	0
B	58	female	Yes	4.8	0	Eichner B2	Screw		4	+	-	5	4	5	4	349.24	349.24	349.24	353.17	84	-0.11253	Peri-implant mucositis	0
B	56	male	Yes	8	0	Eichner A2	Screw		3	-	-	3	3	3	3	79.4	79.46	79.4	80.14	37	-0.111335	Healthy	0
B	40	male	Yes	59	20	Eichner A2	Cement		6	-	-	3	3	3	6	121.66	121.02	96.1	96.54	57	-0.10823	Healthy	0
B	67	male	No	43.5	0	Eichner B1	Screw		2	+	-	4	2	3	2	16.61	13.9	16.99	14.4	60	-0.107121	Peri-implant mucositis	0
B	62	female	Yes	32	0	Eichner B4	Cement		3	-	-	3	2	3	3	336.12	283.06	353.14	300.65	60	-0.106057	Healthy	0
B	64	female	Yes	13	0	Eichner C3	Screw		4	-	-	2	2	2	2	124	126.48	108.19	111.29	41	-0.10384	Healthy	0
B	67	male	Yes	19.4	0	Eichner B2	Cement		4	-	-	3	3	3	3	130.31	130.1	130.31	131.1	58	-0.0997621	Healthy	0
B	64	female	Yes	26.8	0	Eichner A2	Cement		3	-	-	4	2	3	3	184.2	185.1	184.2	186.7	67	-0.0955483	Healthy	0
B	41	female	Yes	39	0	Eichner B1	Cement		5	-	-	3	3	3	3	95.52	94.58	91.12	90.8	87	-0.0949353	Healthy	0
B	75	female	Yes	43	0	Eichner A3	Cement		2	+	-	3	3	3	4	172.05	176.92	172.05	178.72	41	-0.0941587	Peri-implant mucositis	1
B	57	female	No	6	0	Eichner A3	Cement		3	-	-	2	2	3	2	115.26	117.96	115.26	118.87	42	-0.0907947	Healthy	0
B	34	female	No	0	0	Eichner A2	Cement		6	-	-	3	3	3	3	74.17	74.43	69.18	69.99	48	-0.0902344	Healthy	0
B	60	female	Yes	0	0	Eichner B3	Cement		4	-	-	3	3	3	2	135.59	130.27	132.28	127.88	80	-0.0895973	Healthy	0
B	57	female	No	6	0	Eichner A3	Cement		4	-	-	3	3	3	3	126.91	126.91	126.91	127.78	42	-0.0891183	Healthy	0
B	77	male	Yes	50	0	Eichner B1	Cement		5	-	-	4	4	4	4	151	167.01	151	168.03	87	-0.0878146	Healthy	0
B	68	male	No	34.6	40	Eichner C2	Screw		4	+	-	4	3	2	3	15.8	12.85	15.84	13	35	-0.0852832	Peri-implant mucositis	0
B	44	female	No	12	0	Eichner A2	Cement		2	+	-	2	2	3	2	9.5	9.36	9.51	9.45	40	-0.0842769	Peri-implant mucositis	0
B	57	female	No	6	0	Eichner A3	Cement		3	-	-	2	2	2	2	115.12	121.6	115.12	122.44	42	-0.0839124	Healthy	0
B	71	female	Yes	29	0	Eichner B3	Screw		3	-	-	3	3	3	3	157.84	164.75	157.84	166.21	52	-0.0832489	Healthy	0
B	73	male	No	52.9	0	Eichner B3	Cement		3	+	-	3	2	3	3	15.28	13.35	15	13.21	38	-0.080219	Peri-implant mucositis	0
B	40	female	Yes	8.6	0	Eichner A2	Cement		3	-	-	4	2	2	3	67.6	67.5	67.6	68.1	80	-0.0798817	Healthy	0
B	65	female	No	18	0	Eichner B2	Screw		4	-	-	3	3	3	2	325.08	298.84	320.88	297.11	74	-0.0796927	Healthy	0
B	73	male	No	52.9	0	Eichner B3	Cement		3	-	-	2	2	2	2	12.58	11.34	12.87	11.7	38	-0.0766007	Healthy	0
B	59	female	No	11	0	Eichner B1	Cement		5	+	-	3	3	2	3	87.09	87.54	87.09	88.14	70	-0.0757837	Peri-implant mucositis	0
B	47	female	No	18	0	Eichner B3	Screw		3	-	-	3	2	3	3	73.35	71.59	105.12	103.32	43	-0.0755838	Healthy	0
B	60	male	Yes	31.3	0	Eichner B1	Cement		4	-	-	3	3	3	2	164.68	167.58	164.68	168.9	58	-0.0721399	Healthy	0
B	48	female	Yes	17.3	0	Eichner B2	Screw		6	+	-	5	4	3	3	579.13	592.19	579.13	596.31	78	-0.0711412	Peri-implant mucositis	0
B	71	female	Yes	29	0	Eichner B3	Screw		3	-	-	3	3	3	3	202	201.02	202	202.12	52	-0.0707921	Healthy	0
B	65	female	Yes	41	0	Eichner B2	Cement		3	+	-	5	3	4	5	183.15	186.96	183.15	188.4	52	-0.0707617	Peri-implant mucositis	0
B	61	female	Yes	3	0	Eichner B1	Cement		4	-	-	3	2	3	3	113.02	108.17	102.93	99.32	69	-0.0705634	Healthy	0
B	57	female	Yes	15	0	Eichner B2	Screw		4	-	-	4	4	4	4	138.44	138.61	126.15	127.11	100	-0.0702022	Healthy	0
B	30	female	No	23.2	0	Eichner A2	Cement		2	-	-	2	3	3	1	3.63	3.35	4.99	4.63	51	-0.0698698	Healthy	0
B	49	female	No	14.7	0	Eichner A3	Cement		3	-	-	2	2	2	2	15.12	13.97	15	13.95	42	-0.0696693	Healthy	0
B	45	female	No	7	0	Eichner B1	Cement		5	+	-	3	2	3	3	154.31	155.26	154.3	156.21	42	-0.0684425	Peri-implant mucositis	0
B	49	female	No	42.3	0	Eichner A2	Cement		2	+	-	3	3	3	3	9.16	8.28	9.72	8.85	38	-0.065637	Peri-implant mucositis	0
B	63	female	Yes	9.8	0	Eichner B1	Cement		3	-	-	3	3	3	3	340.39	318.18	358.23	336.87	38	-0.0646552	Healthy	0
B	42	male	No	14.7	0	Eichner B2	Cement		4	-	-	3	3	3	3	3.51	2.98	3.49	2.98	155	-0.0632495	Healthy	0
B	70	female	No	3	0	Eichner B2	Cement		4	-	-	3	3	3	3	113.16	105.1	96.46	90.14	46	-0.0627792	Healthy	0
B	49	female	No	10	0	Eichner B2	Cement		3	-	-	3	3	3	3	306.58	298.24	318.52	311.46	49	-0.0604599	Healthy	0
B	30	male	No	46.3	0	Eichner A2	Cement		5	+	-	3	2	3	3	15.55	17.96	15.75	18.27	46	-0.0601929	Peri-implant mucositis	0
B	62	female	Yes	43	0	Eichner B1	Cement		3	-	-	3	3	3	3	3.08	2.7	3.21	2.83	41	-0.0574605	Healthy	0
B	62	female	Yes	32	0	Eichner A3	Cement		3	+	-	3	3	3	3	79.23	79.21	79.23	79.56	61	-0.0574277	Peri-implant mucositis	0
B	73	female	Yes	10.7	0	Eichner A3	Cement		3	-	-	3	1	2	2	201.81	201.59	201.81	202.64	45	-0.057232	Healthy	0
B	53	female	No	16.7	0	Eichner A2	Cement		2	-	-	3	3	2	2	13.1	13.3	9.8	10	37	-0.0565509	Healthy	0
B	45	female	Yes	11	0	Eichner B1	Screw		3	-	-	2	2	2	2	70.86	71.23	70.86	71.59	36	-0.0558848	Healthy	0
B	61	male	Yes	25.7	0	Eichner B1	Cement		3	-	-	2	2	3	2	184.88	184.78	184.88	185.67	80	-0.0529533	Healthy	0
B	50	female	Yes	5	0	Eichner C3	Cement		3	-	-	3	2	3	2	226.92	237.15	226.92	238.21	37	-0.0513837	Healthy	0
B	64	female	No	35.2	0	Eichner A3	Cement		4	-	-	3	2	3	2	14.75	12.37	14.61	12.32	74	-0.0461397	Healthy	0
B	47	female	No	18	0	Eichner B3	Screw		5	-	-	3	3	3	3	71.01	70.03	103.12	102.12	43	-0.0451378	Healthy	0
B	27	female	No	51.8	0	Eichner A2	Cement		4	-	-	3	3	3	3	16.47	15.83	16.39	15.81	36	-0.0451243	Healthy	0
B	63	female	No	10.6	0	Eichner B3	Screw		2	-	-	2	1	1	1	9.81	8.88	9.79	8.9	78	-0.0447595	Healthy	0
B	63	male	Yes	17.5	0	Eichner B3	Cement		3	+	-	2	3	3	3	124.6	124.1	124.6	124.6	62	-0.0441413	Peri-implant mucositis	0
B	58	male	No	27	0	Eichner A2	Cement		3	+	-	4	4	4	4	9.79	9.65	10.11	10.01	64	-0.0440911	Peri-implant mucositis	1
B	67	female	No	14.3	0	Eichner B1	Cement		2	-	-	2	1	2	1	7.83	7.04	8.25	7.46	73	-0.0436596	Healthy	0
B	65	male	Yes	31.5	0	Eichner B2	Cement		6	-	-	6	3	3	4	10.3	9.41	10.56	9.7	97	-0.0422312	Healthy	0
B	61	male	Yes	25.7	0	Eichner B1	Cement		3	-	-	3	3	3	3	181.25	181.69	181.25	182.36	80	-0.0406621	Healthy	0
B	43	female	No	14	0	Eichner A2	Cement		6	-	-	3	3	3	3	203.31	200.56	202.31	200.11	86	-0.0397761	Healthy	0
B	65	male	No	10	0	Eichner B2	Cement		5	-	-	3	3	3	3	88.01	93.01	83	88.01	50	-0.0390469	Healthy	0
B	73	male	Yes	17.9	0	Eichner B2	Cement		4	+	-	6	8	5	9	12.1	11.7	12.6	12.23	96	-0.0369277	Peri-implant mucositis	0
B	70	male	Yes	22.9	30	Eichner C3	Screw		5	+	-	2	3	3	3	11.81	11.89	12.63	12.75	38	-0.0327272	Peri-implant mucositis	0
B	67	male	Yes	19.4	0	Eichner B2	Cement		3	-	-	3	1	3	3	121	121.2	121	121.5	58	-0.0322314	Healthy	0
B	62	female	No	43	0	Eichner B2	Cement		6	+	-	3	2	2	2	8.05	7.94	8.01	7.93	47	-0.0312552	Peri-implant mucositis	0
B	26	female	No	17	0	Eichner A2	Cement		12	-	-	3	3	3	2	15.64	14.77	16.71	15.82	154	-0.030746	Healthy	0
B	68	male	No	34.6	40	Eichner C2	Cement		3	+	-	3	3	3	3	12.35	12.71	12.11	12.5	35	-0.0305499	Peri-implant mucositis	0
B	65	male	Yes	28	0	Eichner B1	Cement		4	-	-	4	3	4	4	279.55	246.66	271.43	240.3	72	-0.029645	Healthy	0
B	80	female	Yes	22	0	Eichner B2	Cement		4	-	-	3	3	3	3	53.54	37.01	50.12	34.89	78	-0.0292225	Healthy	1
B	65	male	Yes	7.7	0	Eichner B2	Cement		4	-	-	6	5	4	5	5.33	5.02	5.35	5.05	91	-0.0271256	Healthy	0
B	62	female	Yes	10	0	Eichner A3	Cement		2	+	-	3	1	2	2	114.07	114.3	114.07	114.5	61	-0.0262996	Peri-implant mucositis	0
B	47	female	No	18	0	Eichner B3	Screw		4	-	-	3	3	3	3	60	59.14	84.05	83.09	43	-0.026204	Healthy	0
B	44	female	Yes	7	0	Eichner A2	Cement		4	-	-	3	3	3	3	71.69	70.94	71.17	70.58	66	-0.0238887	Healthy	0
B	58	female	Yes	40	0	Eichner C2	Cement		3	+	-	3	1	2	2	106.47	105.77	106.47	105.99	67	-0.0227294	Peri-implant mucositis	0
B	60	male	Yes	23	20	Eichner B4	Screw		6	+	-	3	3	3	3	148.27	149.34	120.04	121.11	67	-0.0220627	Peri-implant mucositis	1
B	73	female		36.4	0	Eichner B2	Cement		3	-	-	2	2	2	2	16.76	12.39	16.16	11.98	43	-0.0207649	Healthy	0
B	60	female	Yes	0	0	Eichner C2	Screw		5	-	-	1	1	1	1	101	96.33	101	96.45	76	-0.0178218	Healthy	0
B	48	female	Yes	17.3	0	Eichner B2	Screw		10	+	-	4	4	4	3	427.07	427.07	427.07	427.8	78	-0.0170932	Peri-implant mucositis	0
B	61	female	Yes	9.4	0	Eichner A2	Cement		4	-	-	2	2	2	3	15.63	14.16	16.27	14.76	59	-0.0161337	Healthy	0
B	61	female	No	43	0	Eichner B2	Cement		3	-	-	2	2	2	2	13.73	13.42	11.76	11.51	57	-0.0151776	Healthy	0
B	62	female	Yes	10	0	Eichner A3	Cement		2	+	-	3	3	3	2	111.88	111.45	111.88	111.56	61	-0.0147479	Peri-implant mucositis	0
B	66	female	No	0	0	Eichner B1	Cement		3	-	-	3	3	3	3	102.08	95.19	102.08	95.34	93	-0.0146944	Healthy	0
B	50	female	Yes	21	0	Eichner B4	Cement		5	-	-	4	3	4	3	113.16	112.02	113.14	112.11	76	-0.014557	Healthy	0
B	45	male	No	10	0	Eichner B1	Cement		2	-	-	3	3	3	3	61.13	63.03	67.07	69.26	42	-0.0141404	Healthy	0
B	79	female	No	20.7	0	Eichner B1	Cement		2	-	-	3	2	2	2	70.03	69.87	70.03	69.98	52	-0.0141368	Healthy	0
B	70	male	Yes	22.7	0	Eichner B2	Cement		2	-	-	3	3	4	3	109.11	109.87	109.11	109.99	70	-0.0120979	Healthy	0
B	58	female	No	2.9	0	Eichner A3	Cement		4	-	-	3	3	3	3	182.5	182.9	182.5	183.1	46	-0.0120548	Healthy	0
B	53	male	Yes	30	10	Eichner B1	Cement		4	-	-	3	3	3	3	158.26	157.38	103.58	103.16	48	-0.0120451	Healthy	0
B	71	male	No	48.8	0	Eichner B2	Screw		8	+	-	3	2	3	3	17.96	14.65	17.45	14.25	37	-0.0119256	Peri-implant mucositis	0
B	58	male	Yes	38.1	0	Eichner B4	Screw		6	+	-	5	2	5	4	4.5	4.09	4.77	4.34	59	-0.0110901	Peri-implant mucositis	0
B	63	male	Yes	17.5	0	Eichner B3	Cement		4	+	-	3	2	2	3	99.25	100.13	99.25	100.25	62	-0.0108816	Peri-implant mucositis	0
B	45	female	No	12.1	20	Eichner A2	Cement		2	-	-	3	2	3	2	10.25	10.9	10.27	10.93	38	-0.0102026	Healthy	0
B	52	female	No	44	0	Eichner B1	Screw		5	+	-	5	3	5	3	181.6	169.86	174.77	163.59	66	-0.0101668	Peri-implant mucositis	0
B	27	female	No	51.8	0	Eichner A2	Cement		4	-	-	3	3	3	3	16.36	17.11	16.32	17.08	36	-0.00942639	Healthy	0
B	56	female	No	34	0	Eichner B2	Cement		3	+	-	2	2	2	2	12.78	12.56	12.27	12.07	38	-0.00914479	Peri-implant mucositis	0
B	58	male		24	15	Eichner C1	Cement		2	+	-	2	3	2	2	14.47	14.2	16.15	15.86	66	-0.0091343	Peri-implant mucositis	0
B	63	female	No	10.6	0	Eichner B3	Screw		3	+	-	1	3	1	1	11.23	10.78	11.2	10.76	78	-0.00903352	Peri-implant mucositis	0
B	50	male	Yes	25	10	Eichner A2	Cement		3	+	+	9	9	4	9	216.53	209.02	215.39	208.11	58	-0.00884261	Peri-implant mucositis	0
B	58	male	No	27	0	Eichner A2	Cement		2	+	-	4	4	4	4	7.73	7.61	7.5	7.39	64	-0.00728676	Peri-implant mucositis	1
B	39	female	Yes	16	0	Eichner B3	Cement		3	-	-	3	3	3	3	102.04	101.97	81.05	81.04	72	-0.00506362	Healthy	0
B	72	female	Yes	23.6	0	Eichner B4	Cement		3	+	-	4	2	3	3	306.78	306.45	306.78	306.55	52	-0.0048895	Peri-implant mucositis	0
B	75	male	Yes	33.3	20	Eichner B4	Cement		2	-	-	3	3	3	3	211.81	220.78	211.81	220.84	57	-0.00368255	Healthy	0
B	65	female	Yes	28.6	0	Eichner B1	Cement		6	+	-	3	2	3	2	320.9	326.74	320.9	326.81	66	-0.0023995	Peri-implant mucositis	0
B	56	male	Yes	6.7	10	Eichner B1	Cement		3	-	-	3	3	3	3	195.97	202	195.97	202.03	43	-0.00168393	Healthy	0
B	53	male	Yes	22	0	Eichner B2	Cement		4	-	-	3	3	3	3	85.7	83.55	113.14	110.32	93	-0.00146378	Healthy	1
B	68	male	Yes	52	10	Eichner B1	Cement		5	+	-	4	4	4	4	311.4	312.14	311.45	312.22	95	-0.00143913	Peri-implant mucositis	0
B	60	female	Yes	19	0	Eichner A3	Cement		3	-	-	3	2	2	2	10.41	9.19	10.33	9.12	46	-0.000513785	Healthy	0
B	68	male	No	34.6	40	Eichner C2	Screw		3	+	-	3	2	3	3	13.39	11	13.73	11.28	35	-0.000500422	Peri-implant mucositis	0
B	41	female	Yes	39	0	Eichner B1	Cement		4	+	-	3	3	3	3	79.81	63.89	79.08	63.31	87	-0.000443517	Peri-implant mucositis	0
B	47	female		63.3	0	Eichner B2	Cement		5	+	-	3	2	2	2	14.08	12.76	14.62	13.01	57	0	Peri-implant mucositis	0
B	64	male	No	70	0	Eichner A2	Cement		4	-	-	3	2	2	2	13.7	12.5	13.7	12.5	57	0	Healthy	0
B	71	female	No	11	0	Eichner B3	Cement		4	-	-	3	3	3	3	4.1	3.5	4.1	3.5	57	0	Healthy	1
B	57	male	No	40.7	0	Eichner A2	Cement		2	-	-	3	3	3	3	187.01	190.02	187.01	190.01	41	0.000588204	Healthy	0
B	58	male		24	15	Eichner C1	Screw		2	+	-	3	4	3	3	16.04	12.05	17.08	12.83	66	0.000986994	Peri-implant mucositis	0
B	45	male	Yes	19	0	Eichner B2	Cement		5	+	-	5	3	5	3	59.08	59.03	60.13	60.07	88	0.00136375	Peri-implant mucositis	0
B	45	female	No	20	0	Eichner A3	Cement		3	-	-	2	2	2	2	125.96	123.33	127.46	124.78	50	0.0014656	Healthy	0
B	59	female	Yes	8	0	Eichner A3	Cement		2	-	-	2	2	2	1	92.44	92.12	92.44	92.1	60	0.00194721	Healthy	0
B	75	male	Yes	33.3	20	Eichner B4	Cement		3	-	-	3	3	3	3	212.08	217.06	212.08	217.01	57	0.00306488	Healthy	0
B	27	female	No	50	0	Eichner A2	Cement		7	+	-	3	1	3	2	291.83	293.75	296.61	298.43	49	0.00487486	Peri-implant mucositis	0
B	45	male	Yes	19	0	Eichner B2	Cement		4	-	-	3	3	3	3	57.69	57.8	54.56	54.63	88	0.00561377	Healthy	0
B	72	female	Yes	23.6	0	Eichner B4	Cement		3	-	-	3	3	3	3	304.47	304.11	304.47	303.98	52	0.00640457	Healthy	0
B	66	male	Yes	47.2	15	Eichner B1	Cement		4	+	-	3	2	3	3	104.31	103.65	104.31	103.59	97	0.00747771	Peri-implant mucositis	1
B	60	male	Yes	1.8	0	Eichner A2	Cement		3	-	-	3	3	3	4	153.21	151.21	153.21	151.08	74	0.00763658	Healthy	0
B	26	male	No	10.7	0	Eichner A2	Cement		6	-	-	2	2	2	3	144.11	144.16	144.11	144.05	107	0.00839636	Healthy	0
B	57	male	No	22.2	20	Eichner B2	Cement		3	-	-	3	3	3	3	15.17	12.3	14.69	11.9	39	0.00846319	Healthy	0
B	68	male	No	34.6	40	Eichner C2	Cement		3	+	-	3	3	3	3	12.82	12.99	12.9	13.06	35	0.0085743	Peri-implant mucositis	0
B	62	female	No	15.2	0	Eichner B2	Cement		4	-	-	3	2	3	2	9.54	9.55	9.51	9.51	49	0.00890985	Healthy	0
B	47	male	Yes	31	15	Eichner B4	Screw		3	-	-	2	2	2	2	12.39	10.98	12.64	11.19	43	0.00913737	Healthy	0
B	54	male	No	15	0	Eichner B1	Cement		2	-	-	2	3	2	2	10.85	11.4	10.85	11.39	77	0.00921659	Healthy	1
B	63	male	Yes	29.7	10	Eichner B3	Cement		2	-	-	2	2	2	2	9.76	8.49	9.69	8.42	36	0.00940001	Healthy	1
B	71	female	No	8	0	Eichner B1	Cement		5	-	-	3	2	3	3	94.13	93.19	94.12	93.12	69	0.00957818	Healthy	0
B	57	female	No	2	0	Eichner B1	Cement		3	-	-	3	3	3	2	146.67	148.66	146.67	148.49	64	0.0104316	Healthy	0
B	61	female	Yes	18	0	Eichner B2	Cement		4	-	-	3	2	2	3	6.8	6.7	6.3	6.2	49	0.0105042	Healthy	0
B	46	male	Yes	29	20	Eichner A2	Cement		6	-	-	3	3	3	3	190.01	190.01	194.04	193.9	51	0.0108225	Healthy	0
B	56	female	Yes	1.9	0	Eichner B3	Cement		5	-	-	2	1	1	1	7.5	6.43	6.4	5.48	66	0.0108333	Healthy	0
B	32	female		58.7	0	Eichner A3	Cement		6	+	-	4	3	3	7	11.85	10.05	12.59	10.66	123	0.0111803	Peri-implant mucositis	0
B	63	female	No	8.7	0	Eichner B3	Cement		3	+	-	2	2	2	3	62.8	62.22	62.8	62.13	104	0.011465	Peri-implant mucositis	0
B	57	female	Yes	15	0	Eichner B2	Screw		4	-	-	3	3	3	3	121.66	119.67	146.01	143.41	100	0.0115995	Healthy	0
B	66	female	Yes	31	0	Eichner A2	Cement		3	-	-	3	3	3	3	90.52	89.48	90.52	89.41	52	0.0115996	Healthy	0
B	59	female	Yes	2.2	0	Eichner B4	Cement		3	-	-	3	2	3	1	96.13	95.64	96.13	95.55	91	0.012171	Healthy	0
B	56	female	No	14	0	Eichner A2	Screw		6	-	-	3	2	3	2	89.81	88.26	127.61	125.23	72	0.0125273	Healthy	0
B	56	male	Yes	12	0	Eichner B4	Cement		3	-	-	3	3	3	3	83.01	82.19	83.01	82.11	58	0.0125286	Healthy	0
B	60	female	Yes	10	0	Eichner A3	Cement		3	+	-	3	2	3	3	103	129.6	103	129.5	77	0.0126214	Peri-implant mucositis	0
B	62	female	Yes	8	0	Eichner B1	Cement		3	-	-	3	3	3	3	213.18	199.68	213.18	199.47	142	0.0128061	Healthy	0
B	69	male	Yes	22.7	0	Eichner B2	Cement		2	-	-	3	3	3	4	96.03	93.05	96.03	92.91	88	0.0131209	Healthy	0
B	66	male	No	12.5	0	Eichner B2	Screw		5	-	-	2	2	2	3	12.75	12.21	13.01	12.44	49	0.0145951	Healthy	0
B	60	female	No	18	0	Eichner B3	Cement		4	+	-	3	3	3	3	122.04	118.02	122.04	117.84	42	0.0147493	Peri-implant mucositis	0
B	54	female	No	6	0	Eichner A3	Cement		3	-	-	3	3	3	3	71.57	71.94	71.57	71.84	41	0.0153696	Healthy	0
B	46	female	No	25	0	Eichner B1	Cement		4	+	-	4	3	3	3	99.82	97.86	137.28	134.39	79	0.0155817	Peri-implant mucositis	0
B	63	female	No	3.8	0	Eichner B3	Cement		5	-	-	2	2	3	3	193.06	174.14	193.06	173.9	66	0.0161608	Healthy	0
B	66	male	No	10	0	Eichner B4	Cement		3	-	-	4	5	3	3	188.25	188.12	188.78	188.41	75	0.016502	Healthy	0
B	63	male	Yes	17.5	0	Eichner B3	Cement		4	+	-	2	2	2	3	102	101.9	102	101.7	62	0.0176471	Peri-implant mucositis	0
B	60	female	Yes	50	0	Eichner B3	Screw		2	-	-	5	3	4	3	16.27	15.18	16.11	15.01	67	0.0192915	Healthy	0
B	61	male	No	30.6	0	Eichner B1	Cement		3	+	-	2	2	2	2	14.13	13.45	14.09	13.39	71	0.0202289	Peri-implant mucositis	0
B	60	female	No	8.7	0	Eichner B3	Cement		2	-	-	3	3	2	3	84.4	83.46	84.4	83.31	134	0.0204384	Healthy	0
B	56	male	Yes	8	0	Eichner A2	Screw		3	-	-	3	3	3	3	94.64	93.11	94.64	92.98	37	0.0206044	Healthy	0
B	61	male	Yes	4.6	0	Eichner B2	Cement		3	-	-	3	2	3	2	107.52	108.14	107.52	107.98	55	0.0223214	Healthy	0
B	62	female	Yes	7.7	0	Eichner B1	Cement		2	-	-	2	3	2	2	78.45	77.59	78.45	77.43	64	0.0224347	Healthy	1
B	41	male	Yes	23	0	Eichner A3	Cement		4	-	-	3	3	3	3	280.3	280.64	211.37	211.26	95	0.0225342	Healthy	0
B	50	female	Yes	17	0	Eichner A2	Cement		3	-	-	3	3	3	3	59.68	59.99	59.68	59.84	48	0.0226206	Healthy	0
B	72	male	Yes	50.9	0	Eichner B1	Cement		6	+	-	9	3	8	6	19.74	20.91	19.22	20.33	38	0.0227726	Peri-implant mucositis	0
B	69	female	Yes	23.7	0	Eichner B2	Cement		3	-	-	4	3	3	3	184.14	183.47	207.41	206.29	69	0.0228982	Healthy	0
B	68	male	Yes	8	0	Eichner B1	Screw		5	+	-	5	4	4	4	581.15	581.15	581.15	580.12	67	0.0230405	Peri-implant mucositis	1
B	61	female	Yes	19	0	Eichner B2	Cement		2	-	-	3	2	3	1	145.34	145.1	145.34	144.78	41	0.0242191	Healthy	0
B	79	female	No	20.7	0	Eichner B1	Cement		4	-	-	3	2	2	3	70.06	69.99	70.06	69.8	47	0.0244077	Healthy	0
B	53	female	Yes	10	0	Eichner B3	Cement		3	-	-	2	2	2	2	198.88	198.97	198.88	198.5	36	0.0259956	Healthy	0
B	64	male	No	8	0	Eichner A2	Screw		4	-	-	3	3	3	3	11.61	11.61	11.39	11.36	42	0.0263389	Healthy	0
B	73	female		36.4	0	Eichner B2	Cement		3	-	-	3	2	2	2	13.53	9.75	13.31	9.55	43	0.0264793	Healthy	0
B	72	female	Yes	23.6	0	Eichner B4	Cement		2	-	-	3	1	3	2	225.06	225.13	225.06	224.58	52	0.0268817	Healthy	0
B	48	female	No	8	0	Eichner B4	Cement		4	-	-	3	3	3	3	92.66	91.76	104.06	102.79	93	0.0274073	Healthy	0
B	61	female	Yes	19	0	Eichner B2	Cement		3	-	-	3	2	2	1	144.12	146.55	144.12	146.17	41	0.0290036	Healthy	0
B	58	female	Yes	4.7	0	Eichner B2	Cement		2	-	-	2	1	2	2	101.83	100.96	101.83	100.72	89	0.0306393	Healthy	0
B	41	female	Yes	39	0	Eichner B1	Cement		4	+	-	3	3	3	3	96.69	77.67	96.64	77.12	87	0.0316537	Peri-implant mucositis	0
B	63	female	No	3.8	0	Eichner B3	Cement		4	-	-	2	2	2	3	202.42	202.3	202.42	201.8	66	0.0321115	Healthy	0
B	39	female	Yes	16	0	Eichner B3	Cement		5	+	-	4	3	3	3	150	152.08	113.3	114.59	72	0.0322525	Peri-implant mucositis	0
B	58	female	Yes	40	0	Eichner C2	Cement		6	-	-	3	3	3	3	82.04	81.99	82.04	81.69	67	0.0329108	Healthy	0
B	80	female	Yes	12.5	0	Eichner C3	Screw		2	-	-	3	3	2	2	195.83	194.83	195.83	194.11	106	0.0330899	Healthy	0
B	65	female	Yes	11	0	Eichner B1	Cement		5	-	-	3	2	3	3	87.57	84.85	87.54	84.55	80	0.0340444	Healthy	0
B	66	male	No	10	0	Eichner B4	Cement		3	-	-	3	3	3	3	179.03	178.66	179.41	178.56	75	0.0347238	Healthy	0
B	58	female	Yes	40	0	Eichner C2	Screw		4	-	-	3	2	3	3	151.03	151.02	151.03	150.66	67	0.0357545	Healthy	0
B	47	male	Yes	3.7	0	Eichner A2	Cement		2	+	-	5	3	3	3	186.03	189.97	186.03	189.45	53	0.0363382	Peri-implant mucositis	0
B	66	male	No	12.5	0	Eichner B2	Screw		5	-	-	2	2	3	2	14.52	13.01	15.05	13.43	49	0.0364671	Healthy	0
B	63	female	Yes	9.8	0	Eichner B1	Cement		3	-	-	3	3	3	3	318.21	322.14	301.92	304.8	38	0.036548	Healthy	0
B	50	male	No	29.2	0	Eichner B2	Cement		2	-	-	3	2	2	3	109.2	108.95	109.2	108.5	54	0.0370879	Healthy	0
B	58	female	Yes	40	0	Eichner C2	Cement		5	-	-	2	2	3	3	98.25	97.89	98.25	97.55	67	0.0380662	Healthy	0
B	49	female	Yes	44	0	Eichner B1	Screw		3	-	-	3	3	3	3	59.08	58.41	59.08	58.16	37	0.038084	Healthy	0
B	66	male	Yes	6.2	0	Eichner B4	Screw		5	+	-	5	4	4	3	169.12	169.12	169.12	168.47	49	0.0384342	Peri-implant mucositis	1
B	59	male	Yes	29.7	10	Eichner B3	Cement		2	-	-	3	2	3	2	9.95	9.41	9.98	9.4	79	0.0384488	Healthy	1
B	60	female	Yes	50	0	Eichner B3	Screw		3	+	-	3	2	2	2	16.31	14.29	17.08	14.92	67	0.0391995	Peri-implant mucositis	0
B	60	female	Yes	0	0	Eichner B3	Cement		6	-	-	3	2	3	2	95.04	94.05	94.89	93.56	80	0.0395952	Healthy	0
B	42	female	No	57	0	Eichner B1	Cement		3	-	-	3	3	3	3	109	108.1	109	107.56	71	0.039633	Healthy	0
B	48	male	No	25	0	Eichner A2	Cement		5	-	-	3	2	3	2	14.48	13.58	14.17	13.24	58	0.0399846	Healthy	0
B	62	female	No	27	0	Eichner B2	Screw		2	-	-	3	3	3	3	18.12	19.11	17.89	18.81	75	0.041735	Healthy	0
B	59	male	Yes	23.4	0	Eichner B3	Cement		2	+	+	4	6	6	4	65.31	64.29	65.31	63.98	81	0.0427193	Peri-implant mucositis	0
B	58	male	No	59.8	0	Eichner A2	Cement		3	-	-	3	1	4	3	3.69	3.01	5.97	4.85	119	0.043197	Healthy	0
B	74	female	Yes	27.5	0	Eichner B2	Cement		5	-	-	3	3	3	3	197.94	197.13	197.94	196.46	53	0.0440032	Healthy	0
B	63	male	Yes	17.5	0	Eichner B3	Cement		2	-	-	2	1	2	2	105.93	105.11	105.93	104.59	62	0.0441801	Healthy	0
B	73	male	Yes	8.7	0	Eichner A3	Screw		4	+	-	4	2	3	3	3.71	3.18	3.69	3.15	105	0.0452962	Peri-implant mucositis	0
B	77	female	No	16	0	Eichner B3	Cement		3	+	-	4	3	2	2	2.48	2.21	3.26	2.89	104	0.0462596	Peri-implant mucositis	0
B	80	female	Yes	22	0	Eichner B2	Cement		3	-	-	4	3	3	3	119.02	117.63	119.02	117.11	78	0.0480592	Healthy	1
B	60	female	Yes	28.6	0	Eichner B2	Cement		3	-	-	3	3	3	3	354.12	285.75	334.39	268.43	40	0.0481224	Healthy	0
B	66	male	No	10	0	Eichner B4	Cement		4	-	-	3	3	3	3	211.24	210.58	211.46	210.12	75	0.0481873	Healthy	0
B	58	female	Yes	40	0	Eichner C2	Cement		5	-	-	3	1	3	4	108.37	107.98	108.37	107.56	67	0.0503829	Healthy	0
B	55	female	Yes	9.1	0	Eichner B1	Cement		3	+	-	3	2	3	2	7.34	6.42	6.19	5.39	50	0.0507014	Peri-implant mucositis	0
B	64	female	Yes	17	0	Eichner B2	Cement		2	-	-	3	3	3	3	84.17	83.98	84.17	83.59	83	0.0509683	Healthy	0
B	58	female	No	2.9	0	Eichner A3	Cement		4	-	-	2	2	3	3	183.31	183.14	183.31	182.29	46	0.0510065	Healthy	0
B	74	female	No	10.6	0	Eichner B2	Cement		3	+	-	4	3	3	3	12.49	11.75	12.12	11.34	37	0.0510904	Peri-implant mucositis	1
B	58	female	Yes	40	0	Eichner C2	Cement		6	+	-	3	1	3	3	79.08	78.01	79.08	77.56	67	0.051214	Peri-implant mucositis	0
B	66	male	No	12.5	0	Eichner B2	Screw		3	-	-	2	2	2	2	12.28	11.13	12.55	11.31	49	0.0515657	Healthy	0
B	73	male	No	6	0	Eichner B1	Screw		3	-	-	3	3	3	3	49.5	49.1	49.5	48.78	39	0.0517172	Healthy	0
B	61	female	No	8	0	Eichner B2	Cement		2	-	-	3	2	2	2	186.82	186.55	186.82	185.67	91	0.0518146	Healthy	1
B	69	male	Yes	24	0	Eichner B2	Cement		4	-	-	3	3	3	3	105.76	106.3	106	106.04	89	0.052014	Healthy	1
B	79	female	No	20.7	0	Eichner B1	Cement		3	-	-	3	2	3	3	70.11	69.99	70.11	69.58	47	0.0526316	Healthy	0
B	57	male	No	35.2	0	Eichner B2	Cement		3	+	-	4	2	2	2	11.13	9.45	256	216	91	0.053066	Peri-implant mucositis	0
B	60	male	No	14	20	Eichner B3	Cement		3	-	-	6	2	4	2	2.11	2.11	2.11	2.1	65	0.0545024	Healthy	0
B	80	female	Yes	22	0	Eichner B2	Cement		3	+	-	5	3	4	3	119.85	118.51	119.85	117.91	78	0.0550688	Peri-implant mucositis	1
B	79	male	Yes	9	0	Eichner B2	Cement		4	-	-	3	3	3	3	141.88	141.88	141.88	140.99	62	0.0564562	Healthy	0
B	71	female	No	16	0	Eichner B1	Cement		3	-	-	3	3	3	2	339.25	278.02	339.25	276.33	48	0.0572881	Healthy	0
B	64	female	No	35.2	0	Eichner A3	Cement		3	+	-	3	3	3	5	4.14	3.36	4.08	3.29	74	0.0574382	Peri-implant mucositis	0
B	44	female	Yes	16.7	0	Eichner B3	Screw		6	+	-	4	3	3	3	526.24	495.25	526.24	492.92	93	0.0575593	Peri-implant mucositis	0
B	61	male	No	16.7	0	Eichner B2	Cement		5	-	-	3	3	3	2	190.9	190.07	190.9	189.07	74	0.0576218	Healthy	0
B	59	female	Yes	1.9	0	Eichner B4	Cement		3	-	-	2	2	2	1	179.8	176.66	179.8	175.86	125	0.057842	Healthy	0
B	67	female	No	31	0	Eichner B2	Cement		2	-	-	2	2	2	2	13.36	15.04	13.09	14.66	29	0.0580962	Healthy	0
B	59	female	No	1	0	Eichner B1	Screw		3	-	-	1	1	1	2	348.8	333.16	348.8	331.8	107	0.0584862	Healthy	0
B	60	female	No	18	0	Eichner B3	Cement		4	-	-	3	3	3	3	153.76	151.08	153.76	150.32	42	0.0593132	Healthy	0
B	74	female	No	10.6	0	Eichner B2	Cement		2	-	-	3	3	3	3	12.41	11.9	12.33	11.75	37	0.0594385	Healthy	1
B	63	female	No	3.8	0	Eichner B3	Cement		6	+	-	2	2	2	3	190.07	175.9	190.07	175	66	0.0615563	Peri-implant mucositis	0
B	67	male	No	5	0	Eichner B1	Screw		3	-	-	3	3	3	3	104.14	104.23	104.14	103.64	48	0.06232	Healthy	0
B	67	female	No	18	0	Eichner B1	Cement		2	-	-	3	2	3	2	8.45	7.61	8.33	7.44	62	0.0631929	Healthy	0
B	53	female	Yes	10	0	Eichner B3	Cement		2	+	-	3	2	3	1	121.46	120.21	121.46	119.25	36	0.0632307	Peri-implant mucositis	0
B	57	male	No	26.7	30	Eichner C2	Cement		2	-	-	3	2	2	2	151.65	151.63	151.65	150.89	66	0.0634355	Healthy	1
B	62	female	Yes	0	0	Eichner C3	Screw		3	-	-	1	1	1	1	109.33	109.14	109.33	108.49	107	0.0653983	Healthy	0
B	65	male	Yes	7.7	0	Eichner B2	Cement		6	-	-	4	4	6	6	3.48	3.5	3.67	3.67	91	0.066092	Healthy	0
B	62	female	Yes	3.5	0	Eichner B4	Cement		3	+	-	4	3	4	2	368.27	316.41	368.27	313.96	100	0.0665273	Peri-implant mucositis	0
B	61	female	Yes	16	0	Eichner B1	Cement		4	-	-	1	1	2	1	156.1	155.9	156.1	155.1	69	0.066624	Healthy	1
B	61	male	No	23	0	Eichner B3	Cement		5	-	-	5	3	3	3	12.21	12.71	11.38	11.78	45	0.0667075	Healthy	0
B	41	male	No	3.8	15	Eichner A2	Cement		3	+	-	2	3	4	3	185.97	193.46	185.97	192.5	59	0.0671076	Peri-implant mucositis	0
B	56	female	No	34	0	Eichner B2	Cement		3	-	-	3	2	3	2	12.36	12.18	11.72	11.47	38	0.0676795	Healthy	0
B	56	female	No	34	0	Eichner B2	Cement		3	-	-	3	3	3	3	16.64	16.51	16.43	16.19	38	0.0679493	Healthy	0
B	61	male	Yes	4.6	0	Eichner B2	Cement		3	-	-	2	1	2	3	91.41	90.45	91.41	89.97	55	0.0682639	Healthy	0
B	52	female	No	25	0	Eichner A3	Cement		3	-	-	3	3	3	3	68.94	67.54	68.94	67.11	60	0.0686104	Healthy	0
B	61	male	No	30.6	0	Eichner B1	Cement		6	+	-	2	2	3	2	12.9	11.57	13.93	12.41	71	0.0691867	Peri-implant mucositis	0
B	68	female	No	7	0	Eichner B4	Cement		3	-	-	3	3	3	3	90.8	90.13	90.8	89.71	49	0.0693833	Healthy	0
B	36	male	Yes	42	0	Eichner A2	Cement		3	+	-	4	6	3	3	63.53	63.55	63.53	63.06	85	0.069416	Peri-implant mucositis	0
B	65	female	No	0	0	Eichner A3	Cement		3	-	-	3	3	3	3	95	94.16	95	93.65	42	0.0697895	Healthy	0
B	57	female	No	18	0	Eichner A3	Cement		3	-	-	3	3	3	3	60.13	61.5	60.13	61.03	42	0.0703476	Healthy	0
B	57	female	Yes	15	0	Eichner B2	Screw		4	-	-	3	3	3	3	111.57	110.11	107.45	105.19	100	0.0715238	Healthy	0
B	79	female	No	20.7	0	Eichner B1	Cement		3	-	-	2	2	2	2	71.02	70.25	71.02	69.68	52	0.0722332	Healthy	0
B	67	female	Yes	34.1	0	Eichner C2			3	-	-	2	3	2	2	17.26	19.58	17.7	19.98	46	0.0728165	Healthy	0
B	67	male	Yes	36	0	Eichner A3	Cement		4	+	-	4	4	4	4	319.78	322.58	319.78	320.77	48	0.0735818	Peri-implant mucositis	0
B	64	female	Yes	40	0	Eichner A2	Cement		3	-	-	3	3	3	3	73.25	72.19	73.25	71.7	39	0.0735836	Healthy	0
B	56	female	Yes	3.6	0	Eichner B4	Cement		4	-	-	2	2	2	2	103.58	103.58	105.8	105.2	56	0.073724	Healthy	0
B	57	male	No	26.7	30	Eichner C2	Cement		3	-	-	3	2	4	3	153.06	153.06	153.06	152.19	66	0.0738926	Healthy	1
B	69	female	Yes	3	0	Eichner B2	Cement		3	-	-	2	2	3	1	161.2	162.2	161.2	161.11	84	0.0743797	Healthy	0
B	61	male	Yes	4.6	0	Eichner B2	Cement		5	-	-	4	4	3	2	83.02	83.59	83.02	83.11	55	0.0751626	Healthy	0
B	71	male	Yes	1.2	0	Eichner B4	Cement		3	-	-	2	1	2	2	79.16	79.56	79.16	79.01	76	0.0764275	Healthy	0
B	54	female	No	20	0	Eichner A2	Cement		3	-	-	3	2	3	2	295.99	297.57	275.7	275.05	76	0.0769565	Healthy	0
B	58	female	Yes	40	0	Eichner C2	Screw		3	-	-	2	2	3	3	124.62	124.05	124.62	123.31	67	0.0771947	Healthy	0
B	68	female	No	25	0	Eichner B2	Screw		3	+	-	3	3	3	3	57.69	56.61	57.69	56.11	52	0.0780031	Peri-implant mucositis	0
B	62	female	No	27	0	Eichner B2	Cement		3	-	-	2	2	3	2	14.03	14.49	15.03	15.42	75	0.078646	Healthy	0
B	65	female	No	0	0	Eichner A3	Cement		3	-	-	3	3	3	3	98.02	97.44	98.02	96.84	42	0.0795756	Healthy	0
B	64	female	Yes	13	0	Eichner C3	Screw		4	-	-	2	2	2	2	124.95	104.24	113.32	93.78	41	0.080229	Healthy	0
B	60	female	Yes	9	0	Eichner B2	Cement		2	-	-	2	2	2	3	156.89	144.59	156.89	143.1	77	0.0807253	Healthy	0
B	71	male	Yes	1.2	0	Eichner B4	Cement		2	-	-	3	1	2	2	55.44	54.67	55.44	54.11	76	0.0808081	Healthy	0
B	60	female	Yes	50	0	Eichner B3	Screw		3	+	-	2	2	3	2	15.39	14.33	15.21	14.08	67	0.08126	Peri-implant mucositis	0
B	36	female	No	10	0	Eichner A3	Cement		3	-	-	2	2	2	2	11.3	10.9	11.3	10.82	56	0.0814159	Healthy	0
B	71	female	No	16	0	Eichner B1	Cement		3	-	-	2	3	3	3	312.56	276.35	312.56	274.1	48	0.0827841	Healthy	0
B	61	female	No	8.7	0	Eichner B3	Cement		2	-	-	2	2	1	1	80.4	80.12	80.4	79.54	127	0.0829602	Healthy	0
B	62	female	No	8	0	Eichner B1	Cement		4	-	-	2	2	2	2	83.57	70.77	83.61	70.11	51	0.0829893	Healthy	0
B	58	female	Yes	40	0	Eichner C2	Cement		3	-	-	3	2	3	2	112.58	112.55	112.58	111.69	67	0.0840291	Healthy	0
B	68	female	Yes	2	0	Eichner B2	Cement		3	-	-	3	3	3	3	111.02	110.36	111.02	109.51	36	0.0842191	Healthy	0
B	60	female	Yes	28.6	0	Eichner B2	Cement		3	-	-	3	3	3	3	346.83	263.92	354.17	266.91	40	0.0842723	Healthy	0
B	85	male	No	39.3	0	Eichner A3	Cement		4	+	-	2	3	3	3	162	161.3	162	160.11	56	0.0844753	Peri-implant mucositis	0
B	59	female	Yes	1.9	0	Eichner B4	Cement		3	-	-	1	1	1	1	223.6	212.36	223.6	210.41	125	0.0872093	Healthy	0
B	60	female	Yes	33.3	0	Eichner B4	Cement		2	-	-	3	2	2	2	8.1	7.9	8.08	7.81	113	0.0872448	Healthy	0
B	68	female	No	25	0	Eichner B2	Screw		3	+	-	3	3	3	3	71.7	70.46	71.7	69.89	52	0.0874477	Peri-implant mucositis	0
B	63	female	Yes	48	0	Eichner C2	Screw		5	+	-	4	4	4	4	1.48	1.24	1.48	1.23	33	0.0878378	Peri-implant mucositis	0
B	60	female	Yes	0	0	Eichner C2	Screw		4	-	-	1	1	1	1	50.54	41.63	50.54	40.89	76	0.0878512	Healthy	0
B	60	male	No	14	20	Eichner B3	Cement		3	-	-	3	3	3	3	2.79	2.65	2.81	2.65	65	0.0878838	Healthy	0
B	75	female	No	15	0	Eichner B1	Cement		2	-	-	3	3	3	3	9.75	10.95	9.83	10.93	45	0.0893967	Healthy	0
B	62	female	Yes	0	0	Eichner C3	Screw		4	-	-	1	1	1	1	95.34	93.15	95.34	92.49	107	0.0899937	Healthy	0
B	45	male	No	10	0	Eichner B1	Cement		2	-	-	3	3	3	3	60.13	63.39	67.07	70.03	42	0.0907458	Healthy	0
B	62	female	Yes	0	0	Eichner C3	Screw		3	-	-	1	1	1	1	121.76	120.17	121.76	119.16	107	0.0912451	Healthy	0
B	39	female	Yes	33	0	Eichner A2	Cement		4	-	-	3	3	3	3	118.12	109.13	101.77	92.85	78	0.0923166	Healthy	0
B	59	female	No	1	0	Eichner B1	Screw		4	-	-	1	1	1	2	366.89	345.66	366.89	342.98	107	0.0949603	Healthy	0
B	62	female	No	8	0	Eichner B1	Cement		5	-	-	3	3	3	3	58.22	56.44	57.87	55.49	51	0.0949768	Healthy	0
B	56	female	Yes	3.6	0	Eichner B4	Cement		3	-	-	2	2	2	3	84.65	85.87	89.74	90.25	56	0.0960212	Healthy	0
B	49	female	Yes	51	0	Eichner A3	Cement		3	+	-	3	3	3	3	270.22	267.23	270.22	265.23	91	0.0962179	Peri-implant mucositis	0
B	65	male	No	26	0	Eichner B1	Cement		4	+	-	3	3	3	3	100.13	101.2	82.22	82.49	81	0.0962291	Peri-implant mucositis	0
B	65	female	No	18	0	Eichner B2	Screw		4	-	-	3	3	3	3	344.69	332.53	345.68	330.71	74	0.0963345	Healthy	0
B	68	female	No	7	0	Eichner B4	Screw		3	-	-	3	3	3	3	82.54	80.49	82.54	79.87	51	0.0976496	Healthy	0
B	68	female	No	7	0	Eichner B4	Screw		3	-	-	3	3	3	3	88.57	87.46	88.57	86.79	51	0.0983403	Healthy	0
B	68	female	Yes	2	0	Eichner B2	Cement		3	-	-	3	3	3	3	93.74	92.45	93.74	91.74	36	0.0984638	Healthy	0
B	41	female	Yes	31	0	Eichner B1	Cement		3	+	-	3	3	3	3	83.57	83.41	83.57	82.49	37	0.0990786	Peri-implant mucositis	0
B	59	female	Yes	1.9	0	Eichner B4	Cement		3	-	-	4	1	3	1	168.78	161.36	168.78	159.68	125	0.0995379	Healthy	0
B	56	male	No	11	0	Eichner A3	Cement		4	-	-	3	2	3	3	147.5	147.5	153.46	152.07	91	0.0996351	Healthy	0
B	52	female	Yes	10	0	Eichner A3	Cement		3	-	-	3	3	3	3	97.8	96.14	97.8	95.49	58	0.0996933	Healthy	0
B	71	male	Yes	5	0	Eichner B1	Screw		2	-	-	3	3	4	3	267.84	262.49	267.84	259.8	71	0.100433	Healthy	0
B	62	female	Yes	7.7	0	Eichner B1	Cement		2	-	-	3	3	2	2	83.05	82.9	83.05	82.13	64	0.101987	Healthy	1
B	67	female	No	9.3	0	Eichner A3	Screw		4	-	-	3	3	2	3	295.4	264.35	295.4	261.31	51	0.102911	Healthy	0
B	52	female	Yes	10	0	Eichner A3	Cement		3	-	-	3	3	3	3	84.53	83.14	84.53	82.46	58	0.104578	Healthy	0
B	56	male	No	26.7	30	Eichner C2	Cement		3	-	-	3	2	3	3	110.03	110.32	110.03	109.04	79	0.104699	Healthy	1
B	62	female	Yes	0	0	Eichner C3	Screw		3	-	-	1	1	1	1	174.77	168.69	174.77	167.61	107	0.105052	Healthy	0
B	66	male	Yes	14.4	0	Eichner A2	Cement		3	-	-	2	2	2	2	95.52	97.08	95.52	96.14	40	0.10825	Healthy	0
B	68	male	Yes	16	0	Eichner A3	Screw		2	+	-	4	4	4	3	211.32	214.4	211.32	212.49	35	0.108461	Peri-implant mucositis	1
B	41	female	No	10	10	Eichner B1	Cement		3	-	-	3	3	3	3	100.4	101.32	97.08	97.01	74	0.108728	Healthy	0
B	63	female	No	8.7	0	Eichner B3	Cement		2	+	-	3	2	3	3	68.07	67.78	68.07	66.85	104	0.109299	Peri-implant mucositis	0
B	67	male	Yes	40	0	Eichner C2	Screw		3	-	-	4	4	4	4	69.12	68.19	69.12	67.49	36	0.1114	Healthy	0
B	59	female	No	10	0	Eichner B3	Screw		3	-	-	4	4	4	4	1.79	1.77	1.79	1.75	51	0.111732	Healthy	0
B	64	female	No	5.8	0	Eichner B1	Cement		4	-	-	2	2	2	2	3.61	3.24	3.42	3.04	97	0.112034	Healthy	0
B	60	male	Yes	40.9	0	Eichner B4	Cement		3	-	-	3	3	3	3	342.77	338.14	342.77	335.16	53	0.11302	Healthy	0
B	56	female	No	16	0	Eichner B1	Cement		2	-	-	2	1	2	1	3.15	3.45	2.86	3.1	112	0.11322	Healthy	0
B	64	female	No	0	0	Eichner B1	Cement		3	-	-	3	3	3	3	157.32	149.89	157.32	148.27	110	0.113272	Healthy	0
B	54	male	No	48	0	Eichner B2	Cement		3	+	-	3	2	3	2	11.4	11.3	11.4	11.2	66	0.114035	Peri-implant mucositis	0
B	64	female	No	18	0	Eichner A3	Screw		3	-	-	3	3	3	3	93	92.87	93	91.69	40	0.114194	Healthy	0
B	66	male	No	10	0	Eichner B4	Cement		4	-	-	3	3	3	3	123.57	123.69	121.85	120.42	75	0.114362	Healthy	0
B	66	female	Yes	31	0	Eichner A2	Cement		3	-	-	3	3	3	3	93.98	92.66	93.98	91.94	52	0.114918	Healthy	0
B	68	female	Yes	2	0	Eichner B2	Cement		3	-	-	3	3	3	3	133.03	132.19	133.03	131.17	36	0.115012	Healthy	0
B	53	male	Yes	30	10	Eichner B1	Cement		4	-	-	3	3	3	3	170.5	172.74	101.21	101.07	48	0.116169	Healthy	0
B	68	female	No	4.6	0	Eichner A3	Cement		5	-	-	1	1	1	1	217.91	214.98	217.91	213.03	45	0.116332	Healthy	0
B	71	male	Yes	1.2	0	Eichner B4	Cement		3	-	-	2	1	2	3	80.1	78.99	80.1	78.14	76	0.116729	Healthy	0
B	47	male	Yes	31	15	Eichner B4	Screw		3	-	-	4	2	3	4	17.01	14.62	17.19	14.6	43	0.116879	Healthy	0
B	40	male	Yes	59	20	Eichner A2	Cement		6	+	-	3	3	3	6	116.3	116.73	93.77	93.12	57	0.116921	Peri-implant mucositis	0
B	63	female	Yes	44	0	Eichner B4	Screw		4	-	-	3	3	3	3	111.02	74.01	129.26	85	83	0.117615	Healthy	0
B	52	female	No	44	0	Eichner B1	Screw		6	+	-	5	3	5	3	159.11	157.16	149.01	146.01	66	0.118158	Peri-implant mucositis	0
B	64	female	No	0	0	Eichner B1	Cement		3	-	-	3	3	3	3	147.96	141.54	147.96	139.95	110	0.118208	Healthy	0
B	47	female	No	18	0	Eichner B3	Screw		4	-	-	3	3	3	3	92.54	92.44	92.54	91.44	43	0.118868	Healthy	0
B	43	male	Yes	28	0	Eichner B1	Screw		3	-	-	3	3	3	3	167.98	166.41	167.98	164.19	81	0.118943	Healthy	0
B	55	female	No	20.5	0	Eichner A3	Cement		3	-	-	3	3	3	4	80.41	79.54	80.41	78.67	30	0.119015	Healthy	0
B	62	female	No	8	0	Eichner B1	Cement		5	-	-	3	3	3	3	68.26	70.06	68.11	69.16	51	0.120489	Healthy	0
B	67	female	No	18	0	Eichner B1	Cement		2	-	-	3	2	3	2	9.12	8.35	8.81	7.96	62	0.120514	Healthy	0
B	62	female	Yes	0	0	Eichner C3	Screw		3	-	-	1	1	1	1	140.53	137.8	140.53	136.67	107	0.120615	Healthy	0
B	49	female	No	10	0	Eichner B2	Cement		3	-	-	2	2	2	2	322.13	310.98	336.38	321.35	49	0.120819	Healthy	0
B	60	female	No	8.7	0	Eichner B3	Cement		2	+	-	3	3	2	1	79.62	78.26	79.62	77.42	134	0.121326	Peri-implant mucositis	0
B	59	female	Yes	8.3	10	Eichner C2	Cement		2	+	-	3	1	3	3	103.08	102.54	103.08	101.69	39	0.12369	Peri-implant mucositis	0
B	65	female	Yes	6.5	0	Eichner A2	Cement		2	-	-	3	2	3	1	153.44	154.06	153.44	151.95	45	0.123762	Healthy	0
B	55	male	No	0	5	Eichner A2	Cement		5	-	-	1	1	1	2	7.31	6.3	5.5	4.68	149	0.125626	Healthy	0
B	73	male	No	6	0	Eichner B1	Screw		3	-	-	3	3	3	3	56.29	55.46	56.29	54.67	39	0.12631	Healthy	0
B	19	male	Yes	8	0	Eichner A2	Screw		3	-	-	3	3	3	3	174	171.03	174	169.03	40	0.126437	Healthy	0
B	66	female	No	14.6	0	Eichner B2	Cement		3	-	-	1	1	1	3	118.13	110.89	118.13	109.11	36	0.128079	Healthy	0
B	73	male	No	52.9	0	Eichner B3	Cement		2	+	-	3	2	2	2	9.19	6.88	9.6	7.01	38	0.12902	Peri-implant mucositis	0
B	47	female		63.3	0	Eichner B2	Cement		5	+	-	3	3	3	3	9.6	9.4	9.93	9.56	57	0.13142	Peri-implant mucositis	0
B	60	female	Yes	0	0	Eichner B3	Cement		5	-	-	3	2	3	2	80.36	73.01	80.36	72.19	80	0.132653	Healthy	0
B	63	female	Yes	48	0	Eichner C2	Screw		4	+	-	3	3	3	3	1.73	1.51	1.73	1.49	33	0.132948	Peri-implant mucositis	0
B	65	female	No	0	0	Eichner A3	Cement		3	-	-	3	3	3	3	64.76	63.15	64.76	62.19	42	0.133416	Healthy	0
B	59	female	No	10	0	Eichner B3	Screw		3	-	-	4	4	4	4	1.69	1.65	1.69	1.63	51	0.136095	Healthy	0
B	71	female	No	16	0	Eichner B1	Cement		3	-	-	3	2	3	3	379.56	338.37	379.56	334.39	48	0.136316	Healthy	0
B	62	male	Yes	88	20	Eichner B4	Screw		3	-	-	4	2	4	2	14.81	12.87	14.77	12.66	56	0.136443	Healthy	0
B	65	female	No	18	0	Eichner B2	Screw		4	+	-	4	3	4	3	360.21	316.08	337.65	292.44	74	0.13661	Peri-implant mucositis	0
B	48	female	No	8	0	Eichner B4	Cement		6	-	-	3	3	3	3	111.11	113.11	124.33	125.26	93	0.136761	Healthy	0
B	65	male	Yes	31.5	0	Eichner B2	Cement		6	+	-	6	3	3	4	10.11	9.93	10.58	10.22	97	0.13789	Peri-implant mucositis	0
B	73	female	No	17.9	0	Eichner C1	Cement		2	-	-	3	2	3	3	211.96	206.55	211.96	204.6	140	0.137998	Healthy	0
B	52	female	Yes	32	0	Eichner B2	Screw		3	-	-	3	3	3	3	59.84	56.12	59.84	55.19	42	0.139873	Healthy	0
B	63	female	No	9.3	0	Eichner A3	Screw		2	-	-	3	3	3	3	214.68	211.45	214.68	209.14	106	0.139883	Healthy	0
B	51	male	No	33	0	Eichner B1	Screw		2	-	-	3	3	3	3	11.19	10.24	11.23	10.14	60	0.139888	Healthy	1
B	73	male	Yes	17.9	0	Eichner B2	Cement		3	+	-	3	6	6	9	11.39	10.26	12.27	10.88	96	0.140746	Peri-implant mucositis	0
B	59	male	Yes	23.4	0	Eichner B3	Cement		2	-	-	3	3	3	1	81.25	80.99	81.25	80.11	81	0.1408	Healthy	0
B	59	female	No	10	0	Eichner B3	Screw		3	-	-	4	4	4	4	1.81	1.78	1.81	1.75	51	0.140884	Healthy	0
B	70	male	Yes	26	10	Eichner B1	Cement		6	+	-	3	2	4	3	356.21	311.95	356.21	308.6	70	0.141068	Peri-implant mucositis	0
B	69	male	Yes	70	0	Eichner C2			2	-	-	3	3	3	3	28.58	23.15	28.81	23.11	16	0.141389	Healthy	0
B	56	female	Yes	13.8	0	Eichner B2	Cement		3	-	-	3	3	3	3	393.62	356.45	348.57	311.85	43	0.141876	Healthy	0
B	59	male	Yes	23.4	0	Eichner B3	Cement		4	-	-	2	2	3	2	78.16	77.55	78.16	76.54	81	0.142144	Healthy	0
B	57	female	Yes	15	0	Eichner B2	Screw		5	-	-	3	3	3	3	116.66	119.44	147.22	148.11	100	0.142276	Healthy	0
B	59	female	Yes	43	0	Eichner B4	Screw		3	+	-	3	3	3	3	113.75	111.26	113.75	110.01	70	0.142857	Peri-implant mucositis	0
B	60	female	Yes	0	0	Eichner C2	Screw		5	-	-	1	1	1	1	101.65	93.86	101.65	92.89	76	0.143138	Healthy	0
B	68	male	No	34.6	40	Eichner C2	Cement		2	-	-	3	3	3	3	13.21	13.48	13.12	13.2	35	0.143415	Healthy	0
B	75	female	No	15	0	Eichner B1	Cement		3	-	-	2	2	2	2	18.54	20.31	18.54	20.12	45	0.143474	Healthy	0
B	63	female	Yes	48	0	Eichner C2	Screw		5	+	-	3	3	3	3	1.6	1.35	1.6	1.33	33	0.14375	Peri-implant mucositis	0
B	59	female	Yes	1.9	0	Eichner B4	Cement		3	-	-	1	1	1	3	189.36	188.11	189.36	186.01	125	0.14417	Healthy	0
B	59	female	Yes	43	0	Eichner B4	Screw		3	+	-	6	6	3	3	92.7	91.67	92.7	90.45	70	0.144768	Peri-implant mucositis	0
B	64	female	No	0	0	Eichner B1	Cement		3	-	-	3	3	3	3	181.89	169.33	181.89	167.3	110	0.145088	Healthy	0
B	43	male	Yes	28	0	Eichner B1	Screw		3	+	-	3	3	3	3	155.41	153.29	155.41	151.24	81	0.1451	Peri-implant mucositis	0
B	59	male	Yes	23.4	0	Eichner B3	Cement		2	-	-	2	2	2	3	79.54	78.51	79.54	77.46	81	0.14521	Healthy	0
B	59	female	Yes	8.3	10	Eichner C2	Cement		2	-	-	3	2	3	3	89.27	88.64	89.27	87.64	39	0.145626	Healthy	0
B	62	male	Yes	88	20	Eichner B4	Screw		3	-	-	3	2	4	2	14.88	12.37	14.39	11.78	56	0.145971	Healthy	0
B	59	female	No	10	0	Eichner B3	Screw		3	-	-	4	4	4	4	2.19	2.11	2.19	2.09	51	0.146119	Healthy	0
B	60	female	No	18	0	Eichner B3	Cement		4	+	-	3	4	4	3	130.19	110.45	130.09	108.46	42	0.14645	Peri-implant mucositis	0
B	#NUM!	female	No	3	0	Eichner B2	Cement		3	-	-	3	3	3	3	154.36	152.6	154.36	150.54	116	0.1468	Healthy	0
B	43	female	No	17	0	Eichner B1	Cement		3	-	-	3	3	3	3	64.01	63.98	64.01	63.12	62	0.147789	Healthy	0
B	67	female	Yes	5.7	0	Eichner C2	Screw		3	-	-	1	1	1	3	296.3	278.49	296.3	274.11	67	0.147823	Healthy	0
B	57	female	Yes	11	0	Eichner B2	Cement		2	-	-	3	3	3	3	27	22	5	4	57	0.148148	Healthy	0
B	66	female	No	14.6	0	Eichner B2	Cement		3	+	-	3	1	1	1	141.03	138.55	141.03	136.46	36	0.148195	Peri-implant mucositis	0
B	59	female	Yes	1.9	0	Eichner B4	Cement		3	+	-	2	2	2	3	186.93	178.56	186.93	176.41	125	0.149521	Peri-implant mucositis	0
B	70	male	Yes	22.9	30	Eichner C3	Screw		4	-	-	3	2	3	2	11.5	11.91	11.66	11.93	38	0.149953	Healthy	0
B	57	female	No	15	0	Eichner B1	Cement		2	-	-	3	2	3	2	4.02	3.87	3.48	3.31	73	0.149983	Healthy	0
B	60	female	Yes	28.6	0	Eichner B2	Cement		3	-	-	3	3	3	3	347.52	291.1	321.45	265.06	40	0.150345	Healthy	0
B	61	male	Yes	4.6	0	Eichner B2	Cement		2	-	-	3	1	3	3	77.49	76.59	77.49	75.53	55	0.150471	Healthy	0
B	55	female	No	20.5	0	Eichner A3	Cement		3	-	-	3	3	3	3	76.49	76.54	76.49	75.49	30	0.151	Healthy	0
B	52	female	Yes	32	0	Eichner B2	Screw		3	-	-	3	3	3	3	58.31	56.44	58.31	55.46	42	0.151261	Healthy	0
B	73	male	No	52.9	0	Eichner B3	Cement		2	+	-	2	2	2	2	10.32	8.89	10.23	8.63	38	0.151613	Peri-implant mucositis	0
B	68	female	No	25	0	Eichner B2	Screw		3	+	-	3	3	3	3	82.28	81.19	82.28	80.23	52	0.151677	Peri-implant mucositis	0
B	59	male	Yes	23.4	0	Eichner B3	Cement		2	-	-	2	2	2	1	76.84	75.69	76.84	74.63	81	0.151744	Healthy	0
B	42	female	No	57	0	Eichner B1	Cement		3	-	-	3	3	3	3	130.38	129.54	130.38	127.56	71	0.151864	Healthy	0
B	58	female	Yes	10.2	0	Eichner A3	Cement		2	+	-	3	3	3	2	168.51	168.87	168.51	166.54	106	0.152098	Peri-implant mucositis	0
B	52	female	Yes	10	0	Eichner A3	Cement		3	-	-	3	3	3	3	72.14	71.49	72.14	70.49	58	0.152481	Healthy	0
B	63	female	No	9.3	0	Eichner A3	Screw		3	-	-	2	1	1	5	312.65	319.62	312.65	315.46	106	0.153015	Healthy	0
B	61	male	Yes	58.3	10	Eichner B4	Cement		3	+	-	3	3	3	2	9.27	8.17	9.25	8.01	68	0.153917	Peri-implant mucositis	0
B	56	male	No	14.8	0	Eichner B1	Cement		2	-	-	3	2	2	2	8.5	7.52	9.17	7.97	46	0.155674	Healthy	0
B	43	male	Yes	22.5	0	Eichner A2	Cement		2	+	-	2	3	3	4	207.99	206.85	207.99	204.69	110	0.155777	Peri-implant mucositis	0
B	59	male	Yes	40.9	0	Eichner B4	Cement		3	-	-	3	3	3	3	356.12	355.53	356.12	351.26	70	0.155874	Healthy	0
B	52	male	No	40.6	0	Eichner B1	Screw		2	-	-	2	2	4	2	10.68	9.52	10.31	9.05	42	0.156368	Healthy	0
B	63	female	Yes	5	0	Eichner B2	Cement		3	-	-	3	2	3	2	130.31	119.15	130.31	117.11	79	0.15655	Healthy	0
B	33	female	No	36.6	0	Eichner A2	Cement		4	+	-	3	3	3	3	12.29	11.77	12.05	11.35	58	0.157805	Peri-implant mucositis	0
B	67	male	Yes	40	0	Eichner C2	Screw		3	-	-	3	3	3	3	72.25	71.46	72.25	70.42	36	0.158339	Healthy	0
B	59	female	No	10	0	Eichner B3	Screw		3	-	-	4	4	4	4	1.64	1.65	1.64	1.63	51	0.158537	Healthy	0
B	59	female	Yes	1.9	0	Eichner B4	Cement		3	-	-	1	1	1	1	245.45	243.33	245.45	238.75	125	0.158607	Healthy	0
B	60	male	Yes	40.9	0	Eichner B4	Cement		3	-	-	4	4	4	4	307.54	302.76	307.54	298.99	53	0.159361	Healthy	0
B	52	female	Yes	32	0	Eichner B2	Screw		3	-	-	3	3	3	3	69.57	67.32	69.57	66.31	42	0.159695	Healthy	0
B	49	female	Yes	21	0	Eichner B1	Screw		3	-	-	3	3	3	3	65.39	64.14	65.39	63.19	60	0.15981	Healthy	0
B	59	female	Yes	43	0	Eichner B4	Screw		3	+	-	3	3	3	3	109.07	108.46	109.07	107.11	70	0.160906	Peri-implant mucositis	0
B	49	female	Yes	21	0	Eichner B1	Screw		3	-	-	3	3	3	3	56.14	54.19	56.14	53.18	60	0.161917	Healthy	0
B	47	male	Yes	31	15	Eichner B4	Screw		2	-	-	5	3	3	3	14.93	13.05	15.07	12.96	43	0.162062	Healthy	0
B	60	male	Yes	23	20	Eichner B4	Screw		5	-	-	3	3	3	3	149.01	152.12	124	125.04	67	0.162292	Healthy	1
B	63	female	Yes	48	0	Eichner C2	Screw		3	+	-	3	3	4	3	1.6	1.35	1.6	1.33	33	0.1625	Peri-implant mucositis	0
B	56	female	No	3	0	Eichner B2	Cement		3	-	-	3	3	3	3	126.49	124.56	126.49	122.69	116	0.162622	Healthy	0
B	58	female	No	17	0	Eichner B3	Cement		3	-	-	3	2	2	2	87.13	86.59	87.13	85.49	71	0.164123	Healthy	0
B	60	female	Yes	0	0	Eichner B3	Cement		5	-	-	3	2	3	2	80.36	73.01	80.36	71.99	80	0.165007	Healthy	0
B	66	male	No	10	0	Eichner B4	Cement		4	+	-	3	5	3	3	150.48	151.85	153.47	152.55	75	0.166087	Peri-implant mucositis	0
B	64	female	No	18	0	Eichner A3	Screw		3	-	-	3	3	3	3	135.37	133.45	135.37	131.19	40	0.16695	Healthy	0
B	59	female	Yes	2.2	0	Eichner B4	Cement		2	-	-	2	3	3	2	78.31	77.62	78.31	76.43	91	0.167156	Healthy	0
B	66	male	No	10	0	Eichner B4	Cement		4	-	-	4	4	4	4	108.23	111.36	108.9	109.77	75	0.167447	Healthy	0
B	56	female	Yes	3.6	0	Eichner B4	Cement		3	-	-	3	2	3	2	72.44	71.7	73.11	71	56	0.167807	Healthy	0
B	67	female	No	9.8	0	Eichner B1	Cement		2	-	-	2	2	2	2	8.06	7.69	8.06	7.53	35	0.168734	Healthy	0
B	50	female	No	43	0	Eichner A2	Cement		3	-	-	3	3	3	3	76.42	76.49	76.42	75.49	37	0.170113	Healthy	0
B	49	female	Yes	41	0	Eichner B3	Screw		3	+	-	3	3	3	3	115.92	114.32	115.92	112.49	98	0.173654	Peri-implant mucositis	0
B	30	female	No	16	0	Eichner A2	Cement		4	-	-	2	1	2	1	2.77	2.41	2.48	2.12	55	0.17477	Healthy	0
B	61	female	No	8.7	0	Eichner B3	Cement		2	+	-	2	3	2	1	87.02	86.49	87.02	85.31	127	0.176281	Peri-implant mucositis	0
B	56	male	Yes	12	0	Eichner B4	Cement		3	-	-	3	3	3	3	51.66	51.26	51.66	50.11	58	0.178087	Healthy	0
B	59	female	Yes	10	0	Eichner B1	Cement		5	-	-	3	3	3	3	114.14	119.52	87.14	90.05	91	0.178627	Healthy	0
B	65	male	Yes	26.67	0	Eichner B1	Cement		2	-	-	3	3	3	3	12.54	11.13	12.6	11.01	36	0.178754	Healthy	0
B	62	female	Yes	0	0	Eichner C3	Screw		3	-	-	1	1	1	1	135.33	132.98	135.33	131.11	107	0.179635	Healthy	0
B	71	male	No	48.8	0	Eichner B2	Screw		8	+	-	5	3	5	5	19.17	15.47	19.24	15.26	37	0.18006	Peri-implant mucositis	0
B	60	male	No	14	20	Eichner B3	Cement		3	-	-	4	4	4	4	1.91	1.97	2	2.02	65	0.182016	Healthy	0
B	60	female	Yes	0	0	Eichner C2	Screw		5	-	-	1	1	1	1	89	86.09	89	85.01	76	0.182022	Healthy	0
B	61	female	Yes	3	0	Eichner A2	Cement		3	-	-	3	3	3	3	54.34	54.31	54.34	53.21	39	0.182186	Healthy	0
B	66	male	Yes	6	0	Eichner C3	Screw		3	+	-	2	2	2	2	78.75	83.17	78.75	81.97	37	0.182857	Peri-implant mucositis	0
B	60	female	Yes	9	0	Eichner B2	Cement		2	-	-	2	2	2	3	131.04	126.52	131.04	124.12	77	0.18315	Healthy	0
B	71	male	Yes	1.2	0	Eichner B4	Cement		2	-	-	2	2	2	1	78.92	77.64	78.92	76.32	85	0.183984	Healthy	0
B	47	female	No	42	0	Eichner B1	Cement		3	+	-	3	3	3	3	73.76	71.65	73.76	70.41	74	0.184924	Peri-implant mucositis	0
B	41	male	Yes	36.1	0	Eichner A3	Cement		3	-	-	3	3	3	3	298.06	282.82	338.25	315.51	68	0.185124	Healthy	0
B	54	male	No	48	0	Eichner B2	Cement		3	+	-	3	2	3	2	14	12.9	14	12.7	66	0.185714	Peri-implant mucositis	0
B	60	female	Yes	0	0	Eichner C2	Screw		4	-	-	1	1	1	1	92.91	92.57	92.91	91.41	76	0.187278	Healthy	0
B	54	female	No	25	0	Eichner A2	Cement		2	-	-	3	3	3	3	173	172.79	173	170.29	84	0.187861	Healthy	0
B	54	male	Yes	55	0	Eichner A2	Screw		2	+	-	3	2	4	3	19.47	18.01	19.99	18.28	35	0.190001	Peri-implant mucositis	0
B	67	male	No	43.5	0	Eichner B1	Screw		3	+	-	5	3	4	4	11.9	10.12	12.4	10.34	60	0.190316	Peri-implant mucositis	0
B	48	male	Yes	10	0	Eichner B1	Cement		3	-	-	3	3	3	3	126.37	126.37	126.25	124.4	98	0.190495	Healthy	0
B	59	female	Yes	1.9	0	Eichner B4	Cement		3	+	-	2	1	2	1	179.99	175.43	179.99	171.98	125	0.191677	Peri-implant mucositis	0
B	48	female	No	8	0	Eichner B4	Cement		5	-	-	3	3	3	3	91.44	93.43	101.06	101.49	93	0.192588	Healthy	0
B	60	male	Yes	40.9	0	Eichner B4	Cement		3	-	-	4	4	4	4	336.47	315.49	336.47	310.49	53	0.193182	Healthy	0
B	61	female	Yes	9	0	Eichner B2	Cement		2	+	-	2	2	3	2	291.68	278.65	291.68	274.89	65	0.193363	Peri-implant mucositis	0
B	59	female	Yes	8.3	10	Eichner C2	Cement		4	-	-	3	2	2	2	68.45	67.44	68.45	66.23	39	0.194449	Healthy	0
B	53	female	Yes	21.3	0	Eichner B1	Cement		2	-	-	3	2	3	1	146.77	144.78	146.77	141.6	110	0.194999	Healthy	0
B	35	male	No	26	0	Eichner A2	Cement		4	-	-	4	3	3	3	309.76	279.84	309.76	274.58	49	0.19528	Healthy	0
B	49	male	No	14.3	0	Eichner B1	Cement		2	-	-	1	2	2	1	206.34	204.33	206.34	201.22	177	0.195939	Healthy	0
B	59	male	Yes	23.4	0	Eichner B3	Cement		2	-	-	2	2	2	1	76.32	75.48	76.32	74.12	81	0.196017	Healthy	0
B	33	female	No	36.6	0	Eichner A2	Cement		4	+	-	3	3	3	3	12.36	11.98	12.11	11.5	58	0.196273	Peri-implant mucositis	0
B	61	female	No	3	0	Eichner B2	Screw		3	+	-	4	3	3	3	177.46	174.56	177.46	171.39	53	0.196495	Peri-implant mucositis	0
B	60	male	Yes	35.6	0	Eichner B3	Screw		3	-	-	1	1	2	1	246.99	241.56	246.99	236.69	148	0.197174	Healthy	0
B	73	female	No	17.9	0	Eichner C1	Cement		2	-	-	3	3	3	2	214.88	204.3	214.88	201.45	140	0.198948	Healthy	0
B	59	male	Yes	23.4	0	Eichner B3	Cement		5	-	-	3	3	3	3	76.24	75.34	76.24	74.16	81	0.201207	Healthy	0
B	65	female	No	5.4	0	Eichner B1	Cement		2	+	-	3	2	2	2	10.38	8.23	10.25	7.92	76	0.20188	Peri-implant mucositis	0
B	87	male	No	1	0	Eichner B1	Cement		3	-	-	3	3	3	3	73.44	72.91	73.44	71.56	41	0.202206	Healthy	0
B	50	female	No	14.6	0	Eichner B1	Cement		3	+	-	3	3	3	3	92.96	91.57	92.96	90.12	93	0.202775	Peri-implant mucositis	0
B	75	male	No	4.2	0	Eichner B2	Cement		3	-	-	3	2	3	2	88.01	88.54	88.01	87.16	64	0.20384	Healthy	0
B	68	female	No	7	0	Eichner B4	Cement		3	-	-	3	3	3	3	72.84	71.46	72.84	70.11	49	0.203871	Healthy	0
B	64	female	Yes	13	0	Eichner C3	Screw		4	-	-	2	2	2	2	147.09	90.05	134.54	79.62	41	0.204159	Healthy	0
B	35	female	No	20	0	Eichner B2	Cement		2	+	-	2	2	2	3	197.12	192.94	197.12	189.28	114	0.204241	Peri-implant mucositis	0
B	59	female	Yes	1.9	0	Eichner B4	Cement		3	-	-	1	1	3	2	169.63	166.45	169.63	163.78	125	0.204622	Healthy	0
B	59	female	Yes	8.3	10	Eichner C2	Cement		3	-	-	3	2	2	3	71.06	70.64	71.06	69.31	39	0.205882	Healthy	0
B	66	male	Yes	6	0	Eichner C3	Screw		2	-	-	2	2	2	2	80.78	78.85	80.78	77.45	37	0.207972	Healthy	0
B	65	male	No	1	0	Eichner A2	Screw		3	-	-	3	3	3	3	238.03	235.92	238.03	232.08	38	0.209721	Healthy	0
B	65	male	Yes	7.7	0	Eichner B2	Cement		4	-	+	4	3	3	3	2.86	2.92	2.98	2.98	91	0.20979	Healthy	0
B	69	male	Yes	70	0	Eichner C2			3	-	-	3	3	3	3	12.23	9.64	11.46	8.75	16	0.209953	Healthy	0
B	53	male	Yes	22	0	Eichner B2	Cement		4	-	-	3	3	3	3	104.12	103.12	141.05	137	93	0.210198	Healthy	1
B	59	female	Yes	1.9	0	Eichner B4	Cement		3	-	-	1	1	1	1	188.8	178.95	188.8	174.98	125	0.210275	Healthy	0
B	62	male	Yes	30.8	0	Eichner B1	Cement		2	-	-	2	2	3	2	188.6	213.32	168.24	187.07	58	0.210624	Healthy	0
B	68	female	Yes	2	0	Eichner B2	Cement		3	-	-	3	3	3	3	97.05	96.64	97.05	94.78	36	0.210819	Healthy	0
B	63	female	Yes	44	0	Eichner B4	Screw		3	+	-	3	3	3	3	108.7	101.84	119.34	108.66	83	0.211062	Peri-implant mucositis	0
B	72	female	No	7.4	0	Eichner B2	Screw		4	-	-	1	1	2	1	266.91	261.69	266.91	257.33	33	0.212356	Healthy	0
B	71	male	Yes	1.2	0	Eichner B4	Cement		3	-	-	3	2	2	1	78.16	77.64	78.16	76.13	85	0.212513	Healthy	0
B	56	male	No	26.7	30	Eichner C2	Cement		2	-	-	3	2	3	3	133.52	131.04	133.52	128.44	79	0.2142	Healthy	1
B	38	female	No	14	0	Eichner A2	Cement		3	-	-	2	2	3	2	9.75	9.65	9.75	9.46	37	0.214359	Healthy	0
B	59	female	No	4.8	0	Eichner A3	Cement		5	-	-	2	2	3	3	197.02	188.6	197.02	185.33	102	0.215765	Healthy	0
B	61	female	No	3	0	Eichner B2	Screw		3	-	-	3	3	3	3	198.41	199.46	198.41	194.68	53	0.216824	Healthy	0
B	64	male	No	8	0	Eichner A2	Screw		4	-	-	3	3	3	3	11.92	11.81	11.62	11.26	42	0.217529	Healthy	0
B	47	female	No	10	0	Eichner A2	Cement		4	-	-	3	3	3	3	163.31	194	185	215.28	32	0.218242	Healthy	0
B	23	female	Yes	13	0	Eichner A2	Cement		4	-	-	4	4	4	4	4.25	3.87	4.23	3.78	72	0.220626	Healthy	0
B	61	female	No	3	0	Eichner B2	Screw		3	-	-	3	3	3	3	132.66	129.98	132.66	127.31	53	0.221393	Healthy	0
B	58	female	Yes	40	0	Eichner C2	Cement		3	+	-	3	2	3	2	108.67	107.45	108.67	105.26	67	0.22168	Peri-implant mucositis	0
B	68	female	Yes	2	0	Eichner B2	Cement		3	-	-	3	3	3	3	98.66	97.66	98.66	95.67	36	0.221873	Healthy	0
B	60	female	No	12	0	Eichner B1	Cement		3	-	-	4	4	5	4	2.16	1.99	2.18	1.96	46	0.222137	Healthy	0
B	61	female	Yes	46.4	0	Eichner B3	Cement		2	+	-	2	2	2	3	77.86	77.81	77.86	76.46	112	0.225405	Peri-implant mucositis	0
B	41	male	Yes	23	0	Eichner A3	Cement		4	-	-	3	3	3	3	270.77	275.05	210.44	210.1	95	0.226492	Healthy	0
B	63	female	Yes	44	0	Eichner B4	Screw		4	-	-	3	3	3	3	112.54	110.69	122.18	116.71	83	0.226651	Healthy	0
B	62	female	Yes	32	0	Eichner A3	Cement		3	-	-	3	3	3	3	73.76	73.11	73.76	71.59	61	0.226681	Healthy	0
B	52	male	No	40.6	0	Eichner B1	Screw		2	-	-	2	2	2	3	8.99	7.81	8.77	7.42	42	0.226769	Healthy	0
B	74	female	No	10.6	0	Eichner B2	Cement		2	-	-	3	2	2	2	12.79	12.68	12.78	12.38	37	0.226984	Healthy	1
B	68	female	Yes	2	0	Eichner B2	Cement		3	-	-	3	3	3	3	96.02	95.16	96.02	93.16	36	0.229119	Healthy	0
B	67	female	Yes	5.7	0	Eichner C2	Screw		4	-	-	1	1	1	2	261.3	255.64	261.3	251.64	67	0.229621	Healthy	0
B	60	female	Yes	28.6	0	Eichner B2	Cement		3	-	-	3	3	3	3	332.04	272	334.15	267.05	40	0.229844	Healthy	0
B	61	female	No	8	0	Eichner B2	Cement		3	-	-	3	3	3	1	175.39	175.39	175.39	171.72	91	0.230173	Healthy	1
B	58	female	No	2.8	0	Eichner B1	Cement		3	-	-	3	1	2	3	189.45	178.84	189.45	175.46	133	0.231935	Healthy	0
B	37	female	Yes	29	0	Eichner B2	Screw		5	-	-	3	3	3	3	148.57	153.64	123	125	66	0.232247	Healthy	0
B	67	female	Yes	5.7	0	Eichner C2	Screw		3	-	-	3	2	2	3	233.3	231.66	233.3	227.48	67	0.232919	Healthy	0
B	63	female	Yes	5	0	Eichner B2	Cement		3	-	-	3	2	3	2	114.02	113.45	114.02	111.02	79	0.234433	Healthy	0
B	63	female	Yes	48	0	Eichner C2	Screw		4	+	-	3	4	3	4	1.66	1.55	1.66	1.52	33	0.23494	Peri-implant mucositis	0
B	53	male	No	1	0	Eichner A3	Screw		3	-	-	3	3	3	3	89.5	89.46	89.5	87.11	34	0.236313	Healthy	0
B	41	female	No	8	0	Eichner B1	Screw		4	-	-	3	3	3	3	131.19	124.81	124.87	116.11	68	0.236733	Healthy	0
B	66	male	Yes	6	0	Eichner C3	Screw		2	-	-	2	2	3	2	81.49	91.39	81.49	89.77	37	0.238557	Healthy	0
B	41	female	Yes	39	0	Eichner B1	Cement		5	+	-	3	3	4	3	63.07	94.88	63.06	93.49	87	0.239843	Peri-implant mucositis	0
B	59	female	Yes	43	0	Eichner B4	Screw		3	+	-	3	3	3	3	112.36	110.58	112.36	108.49	70	0.241812	Peri-implant mucositis	0
B	59	female	No	4.8	0	Eichner A3	Cement		3	-	-	2	1	1	3	180.22	171	180.22	167.21	102	0.241843	Healthy	0
B	72	male	Yes	1.2	0	Eichner B4	Cement		4	-	-	3	2	2	1	83.01	82.96	83.01	81.41	74	0.242742	Healthy	0
B	49	female	Yes	44	0	Eichner B1	Screw		3	-	-	3	3	3	3	58.03	57.06	58.03	55.49	37	0.243495	Healthy	0
B	50	female	Yes	21	0	Eichner B4	Screw		3	-	-	2	2	3	2	89.2	87.6	95.21	91.39	76	0.244031	Healthy	0
B	58	male	Yes	38.1	0	Eichner B4	Screw		3	+	+	6	3	2	4	5	4.29	5.1	4.28	59	0.244196	Peri-implant mucositis	0
B	31	female	No	63.6	0	Eichner B1	Cement		5	-	-	4	2	3	1	4.42	3.74	4.68	3.86	111	0.245726	Healthy	0
B	59	female	Yes	1.9	0	Eichner B4	Cement		3	+	-	2	2	2	2	166.51	161.61	166.51	158.46	125	0.245931	Peri-implant mucositis	0
B	49	female	Yes	41	0	Eichner B3	Screw		3	-	-	4	3	3	3	112.71	111.99	112.71	109.46	98	0.246917	Healthy	0
B	59	female	No	4.8	0	Eichner A3	Cement		3	+	-	3	2	2	3	213.15	205.39	213.15	201.33	102	0.247619	Peri-implant mucositis	0
B	68	female	No	25	0	Eichner B2	Screw		3	-	-	3	3	3	3	85.33	83.76	85.33	82.12	52	0.249854	Healthy	0
B	59	female	Yes	1.9	0	Eichner B4	Cement		3	-	-	1	1	1	2	148.66	146.53	148.66	143.66	125	0.250975	Healthy	0
B	55	female	Yes	60.2	0	Eichner A3	Cement		7	+	-	2	2	2	2	13.16	11.61	11.73	10.09	46	0.25336	Peri-implant mucositis	0
B	66	male	Yes	47.2	15	Eichner B1	Cement		3	-	-	3	2	4	3	104.24	101.12	104.24	99.08	97	0.254413	Healthy	1
B	64	male	No	8	0	Eichner A2	Screw		4	-	-	3	3	3	3	11.64	11.44	11.73	11.23	42	0.254436	Healthy	0
B	58	female	No	15.5	0	Eichner B2	Cement		2	-	-	2	1	1	2	5.2	4.74	5.26	4.69	97	0.258745	Healthy	0
B	34	female	No	19	0	Eichner A2	Cement		2	-	-	4	2	3	3	2.36	2.15	2.42	2.15	59	0.259753	Healthy	0
B	80	female	Yes	12.5	0	Eichner C3	Screw		2	-	-	2	2	2	2	265.54	265.5	265.54	257.8	106	0.260978	Healthy	0
B	67	female	Yes	5.7	0	Eichner C2	Screw		3	-	-	1	1	1	3	274.6	266.3	274.6	261.49	67	0.262746	Healthy	0
B	60	female	No	12	0	Eichner B1	Cement		3	-	-	4	4	4	4	2.04	1.86	2.07	1.84	46	0.263072	Healthy	0
B	61	female	Yes	63	0	Eichner B2	Cement		3	+	-	3	3	3	3	84.38	83.21	84.38	81.49	36	0.264992	Peri-implant mucositis	0
B	55	female	No	7	0	Eichner B1	Cement		3	-	-	3	3	3	3	184.09	184.09	184.09	179.61	89	0.267695	Healthy	0
B	50	female	No	14.6	0	Eichner B1	Cement		2	+	-	3	3	3	3	90.67	91.33	90.67	89.46	93	0.268115	Peri-implant mucositis	0
B	30	female	No	34	0	Eichner A2	Cement		3	-	-	3	3	3	3	84.1	83.9	84.1	82.16	37	0.268966	Healthy	0
B	52	female	Yes	32	0	Eichner B2	Screw		3	+	-	3	3	3	3	56.85	55.49	56.85	53.78	42	0.270712	Peri-implant mucositis	0
B	37	female	Yes	29	0	Eichner B2	Screw		6	-	-	3	3	3	3	175.73	175.26	145.12	142.09	66	0.273071	Healthy	0
B	67	male	No	5	0	Eichner B1	Screw		3	-	-	3	3	3	3	106	104.23	106	101.59	48	0.273962	Healthy	0
B	63	female	Yes	44	0	Eichner B4	Screw		3	+	-	3	3	3	3	100.72	98.62	92.18	87.09	83	0.274945	Peri-implant mucositis	0
B	56	male	No	26.7	30	Eichner C2	Cement		2	-	-	3	2	3	2	108.06	107.87	108.06	104.56	79	0.27568	Healthy	1
B	59	male	Yes	40.9	0	Eichner B4	Cement		3	-	-	3	3	3	3	357.04	298.08	357.04	290.48	70	0.27672	Healthy	0
B	39	female	Yes	16	0	Eichner B3	Cement		4	-	-	3	3	6	3	147.36	144.39	118.6	113.22	72	0.277286	Healthy	0
B	62	female	Yes	32	0	Eichner A3	Cement		3	-	-	3	3	3	3	71.57	71.12	71.57	69.31	61	0.278189	Healthy	0
B	56	male	No	14.8	0	Eichner B1	Cement		3	-	-	2	2	2	3	9.57	8.52	10.09	8.7	46	0.280423	Healthy	0
B	60	female	Yes	31.3	0	Eichner B1	Cement		4	+	-	4	3	3	3	198.12	195.14	198.12	190.04	58	0.283162	Peri-implant mucositis	0
B	63	female	Yes	48	0	Eichner C2	Screw		4	+	-	3	4	4	3	1.62	1.51	1.62	1.47	33	0.283951	Peri-implant mucositis	0
B	54	female	No	11	20	Eichner B3	Cement		3	-	-	4	4	4	4	4.09	3.73	4.09	3.64	65	0.286064	Healthy	0
B	51	female	Yes	2.7	20	Eichner B3	Cement		3	+	-	2	2	3	1	116.4	116.76	116.4	113.05	58	0.286856	Peri-implant mucositis	0
B	56	male	Yes	6.7	10	Eichner B1	Cement		3	-	-	3	2	2	3	182.1	180.07	182.1	176.05	43	0.286985	Healthy	0
B	69	male	Yes	22.7	0	Eichner B2	Cement		2	+	-	4	3	2	3	108.004	105.04	108.04	102.24	91	0.288644	Peri-implant mucositis	0
B	63	male	Yes	7.7	0	Eichner B2	Cement		5	-	+	3	4	5	1	4.45	4.12	4.66	4.21	104	0.29132	Healthy	0
B	72	female	No	7.4	0	Eichner B2	Screw		4	-	-	1	1	1	1	301.23	296.55	301.23	289.78	33	0.292169	Healthy	0
B	50	male	No	25.9	0	Eichner A2	Cement		5	-	-	2	3	3	3	215.08	194.02	215.08	189.17	132	0.293147	Healthy	0
B	66	male	No	12.5	0	Eichner B2	Screw		5	-	-	3	3	2	2	12.79	11.79	12.55	11.2	49	0.293836	Healthy	0
B	68	female	No	25	0	Eichner B2	Screw		3	-	-	3	3	3	3	55.66	54.98	55.66	53.16	52	0.294287	Healthy	0
B	49	male	Yes	42	20	Eichner B1	Cement		4	+	-	4	4	6	6	3.19	2.65	3.17	2.54	54	0.294592	Peri-implant mucositis	0
B	73	male	Yes	8.7	0	Eichner A3	Screw		3	-	-	3	1	2	3	3.58	3.06	3.81	3.17	105	0.295459	Healthy	0
B	59	male	Yes	23.4	0	Eichner B3	Cement		3	+	+	5	3	3	3	76.69	76.66	76.69	74.59	81	0.29691	Peri-implant mucositis	0
B	66	male	Yes	6.2	0	Eichner B4	Screw		6	+	-	5	4	4	3	159.25	159.25	159.25	154.47	49	0.300157	Peri-implant mucositis	1
B	57	male	No	35.2	0	Eichner B2	Cement		2	+	+	4	2	2	2	12.67	12.45	299	286	91	0.300316	Peri-implant mucositis	0
B	54	female	Yes	12.5	0	Eichner B1	Cement		3	-	-	3	3	3	3	9.8	10.12	10.09	10.04	52	0.300868	Healthy	0
B	61	male	No	16.7	0	Eichner B2	Cement		6	-	-	3	3	3	2	186.19	186.4	186.19	181.3	74	0.301305	Healthy	0
B	61	female	No	8	0	Eichner B2	Cement		2	-	-	3	3	3	2	148.31	148.31	148.31	143.25	91	0.30706	Healthy	1
B	65	male	Yes	26.67	0	Eichner B1	Cement		2	-	-	3	3	3	3	12.7	11.9	12.1	11.05	36	0.309202	Healthy	0
B	61	male	Yes	32.4	0	Eichner A3	Cement		5	-	-	3	4	3	3	192.04	190.95	192.04	185.53	48	0.310456	Healthy	0
B	62	male	Yes	88	20	Eichner B4	Screw		3	-	-	2	2	2	3	10.38	6.85	10.43	6.42	56	0.310736	Healthy	0
B	73	female		36.4	0	Eichner B2	Cement		3	-	-	2	2	2	2	11.12	11.04	12.01	11.55	43	0.311072	Healthy	0
B	58	female	Yes	40	0	Eichner C2	Screw		2	-	-	4	3	3	3	130.82	131.03	130.82	127.88	67	0.313026	Healthy	0
B	74	female	Yes	27.5	0	Eichner B2	Cement		3	-	-	3	3	3	2	141.09	138.06	141.09	133.14	53	0.313842	Healthy	0
B	59	female	Yes	8.3	10	Eichner C2	Cement		4	-	-	2	2	2	2	59.14	59.26	59.14	57.16	39	0.319581	Healthy	0
B	39	female	Yes	16	0	Eichner B3	Cement		4	-	-	4	4	4	4	88.14	78.29	78.64	66.71	72	0.3196	Healthy	0
B	59	female	Yes	20.8	0	Eichner B2	Cement		2	-	-	3	3	3	1	147.96	145.99	147.96	140.73	54	0.319951	Healthy	0
B	51	female		38	0	Eichner A2	Cement		2	-	-	2	2	3	3	156.68	156.92	156.68	151.34	71	0.320526	Healthy	0
B	64	female	Yes	13	0	Eichner C3	Screw		4	+	-	3	2	3	2	167.86	115.73	153.16	101.49	41	0.321638	Peri-implant mucositis	0
B	78	male	Yes	95.8	20	Eichner B1	Cement		3	-	-	3	3	3	3	373.45	288.85	371.1	276.62	37	0.322668	Healthy	0
B	63	female	Yes	5	0	Eichner B2	Cement		3	-	-	3	2	3	2	102.96	81.12	102.96	76.9	79	0.327894	Healthy	0
B	60	male	Yes	35.6	0	Eichner B3	Screw		2	-	-	3	2	1	1	294.56	278.54	294.56	271.11	148	0.327913	Healthy	0
B	53	male	No	19.7	0	Eichner B2	Cement		3	-	-	2	2	2	2	229.59	228.48	229.59	222.64	84	0.330676	Healthy	0
B	61	male	Yes	4.6	0	Eichner B2	Cement		5	-	-	3	3	3	2	88.87	90.14	88.87	88.16	55	0.334196	Healthy	0
B	51	female	No	15	0	Eichner B2			3	-	-	3	3	3	3	9.49	7.92	9.96	7.92	67	0.334747	Healthy	0
B	58	female	Yes	40	0	Eichner C2	Screw		4	-	-	3	2	4	3	134.35	135.48	134.35	131.97	67	0.339635	Healthy	0
B	71	female	Yes	29	0	Eichner B3	Screw		3	-	-	3	3	3	3	101.92	96.84	101.92	93.68	52	0.341052	Healthy	0
B	73	female	No	17.9	0	Eichner C1	Cement		2	-	-	3	3	3	3	269.55	234.87	269.55	228.74	140	0.341124	Healthy	0
B	23	female	No	20	0	Eichner A2	Cement		3	-	-	3	3	3	3	264.05	259.23	264.05	253.2	42	0.342549	Healthy	0
B	44	female	No	11.5	0	Eichner B1	Cement		3	+	-	3	4	4	4	375.7	342.77	375.7	332.87	56	0.342561	Peri-implant mucositis	0
B	60	male	Yes	35.6	0	Eichner B3	Screw		2	-	-	1	1	1	2	331.36	311.59	331.36	301.6	148	0.346708	Healthy	0
B	23	female	No	20	0	Eichner A2	Cement		3	-	-	3	3	3	3	254.39	253.16	254.39	247.24	42	0.34907	Healthy	0
B	62	male	Yes	88	20	Eichner B4	Screw		2	-	-	2	2	2	2	14.84	13.31	14.98	12.98	56	0.349734	Healthy	0
B	69	female	Yes	23.7	0	Eichner B2	Cement		3	+	-	5	6	6	3	148.17	144.28	176.56	166.3	69	0.350426	Peri-implant mucositis	0
B	68	male	No	34.6	40	Eichner C2	Screw		3	+	-	3	3	6	3	12.96	11.14	13.16	10.85	35	0.350998	Peri-implant mucositis	0
B	67	female	No	14.3	0	Eichner B1	Cement		2	-	-	1	1	1	1	10.28	8.7	10.75	8.72	73	0.351407	Healthy	0
B	52	male	Yes	14	0	Eichner A2	Cement		5	-	-	3	3	4	3	314.99	316.72	231.42	226.43	92	0.351712	Healthy	0
B	65	female	No	7.6	0	Eichner B2	Cement		2	-	-	3	3	3	2	143.38	144.36	143.38	138.65	119	0.358418	Healthy	0
B	67	female	No	9.8	0	Eichner B1	Cement		2	-	-	2	2	2	2	7.97	7.11	7.71	6.6	35	0.360642	Healthy	0
B	56	female	No	15.7	0	Eichner A2	Cement		9	-	-	4	3	4	3	603.87	603.87	603.87	584.07	39	0.360674	Healthy	0
B	67	male	Yes	34		Eichner A3	Cement		2	+	-	4	8	4	4	10.51	10.6	12.97	12.61	36	0.363196	Peri-implant mucositis	1
B	60	male	Yes	23	20	Eichner B4	Screw		5	-	-	4	3	5	3	116.66	120.3	101.41	101.2	67	0.365998	Healthy	1
B	49	female	Yes	41	0	Eichner B3	Screw		3	-	-	3	3	3	3	90.02	89.45	90.02	85.78	98	0.366918	Healthy	0
B	71	female	Yes	12.5	0	Eichner B3	Cement		2	-	-	3	2	2	2	179.07	177.01	179.07	171	107	0.369185	Healthy	0
B	66	female	No	2.7	0	Eichner B1	Cement		5	-	-	2	2	2	3	196.56	188.87	196.56	184.33	36	0.369556	Healthy	0
B	79	male	Yes	9	0	Eichner B2	Cement		3	-	-	2	2	3	3	146.84	146.84	146.84	140.73	62	0.374489	Healthy	0
B	56	male	Yes	12	0	Eichner B4	Cement		3	-	-	3	3	3	3	56.29	55.49	56.29	53.14	58	0.375733	Healthy	0
B	57	female	Yes	16	0	Eichner B1	Cement		4	-	-	4	4	4	4	3.64	3.46	3.62	3.35	117	0.377026	Healthy	0
B	76	male	No	28.8	0	Eichner B2	Cement		3	-	-	3	3	3	2	134.09	132.09	134.09	128.19	108	0.378104	Healthy	0
B	48	female	Yes	17.3	0	Eichner B2	Screw		8	-	-	4	3	4	3	550.1	503.95	550.1	487.94	78	0.378349	Healthy	0
B	69	male	Yes	22.7	0	Eichner B2	Cement		3	-	-	3	3	3	2	92.23	94.18	92.23	90.26	88	0.382522	Healthy	0
B	49	male	No	14.3	0	Eichner B1	Cement		2	-	-	2	1	1	1	165.42	161.39	165.42	155.78	177	0.390007	Healthy	0
B	66	male	Yes	6.2	0	Eichner B4	Screw		4	+	-	5	4	4	3	164.55	164.55	164.55	158.07	49	0.393801	Peri-implant mucositis	1
B	51	female	No	32	0	Eichner B1	Cement		6	-	-	3	3	3	3	131.11	146.15	170.7	184.17	75	0.393827	Healthy	0
B	33	male	Yes	19.3	0	Eichner B1	Cement		3	-	-	2	3	4	3	98.41	100.18	98.41	96.65	36	0.394574	Healthy	0
B	63	female	No	15.5	0	Eichner B2	Cement		3	-	-	2	1	2	2	3.42	3.18	4.91	4.37	40	0.398042	Healthy	0
B	73	female	Yes	3	0	Eichner B2	Cement		2	-	-	1	1	1	1	171.47	171.47	171.47	166.21	37	0.398787	Healthy	0
B	64	female	Yes	13	0	Eichner C3	Screw		3	-	-	2	2	2	2	104.31	99.01	94.19	85.64	41	0.399639	Healthy	0
B	75	male	Yes	33.3	20	Eichner B4	Cement		5	-	-	2	2	3	2	225.04	225.04	225.04	218.08	57	0.402062	Healthy	0
B	57	female	No	15	0	Eichner B1	Cement		2	-	-	3	2	3	2	3.01	2.81	2.9	2.59	73	0.404514	Healthy	0
B	47	female	No	42	0	Eichner B1	Cement		3	+	-	3	4	3	3	71.51	69.87	71.51	67.23	74	0.406097	Peri-implant mucositis	0
B	63	female	Yes	3	0	Eichner B1	Screw		3	-	-	3	2	3	3	89.94	89.47	81.63	77.52	89	0.406111	Healthy	0
B	62	male	Yes	10.9	0	Eichner B1	Cement		2	-	-	3	2	3	2	153.06	154.28	153.06	147.36	93	0.406899	Healthy	0
B	72	male	No	28.8	0	Eichner B2	Cement		2	+	-	4	3	4	4	136.56	137.53	136.56	133.24	153	0.408392	Peri-implant mucositis	0
B	66	female	No	0	0	Eichner B1	Cement		3	-	-	3	3	3	3	96.19	95.05	96.19	91.09	93	0.411685	Healthy	0
B	46	male	Yes	23	0	Eichner A3	Screw		5	-	-	2	2	2	2	290	281.01	237.05	222.18	42	0.412482	Healthy	0
B	67	male	Yes	8.7	0	Eichner A3	Screw		3	+	-	3	3	3	4	2.66	2.15	3.26	2.5	184	0.413995	Peri-implant mucositis	0
B	47	male	Yes	31	15	Eichner B4	Screw		3	-	-	5	3	3	4	13.63	14.63	13.73	14.24	43	0.41656	Healthy	0
B	57	male	No	22.2	20	Eichner B2	Cement		3	-	-	3	3	3	3	14.71	13.55	15.02	13.29	39	0.417701	Healthy	0
B	56	male	Yes	12	0	Eichner B4	Cement		3	-	-	3	3	3	3	47.76	46.41	47.76	44.19	58	0.418342	Healthy	0
B	71	female	Yes	29	0	Eichner B3	Screw		3	-	-	3	3	3	3	95.8	97.53	95.8	93.86	52	0.421399	Healthy	0
B	60	female	Yes	0	0	Eichner B3	Cement		5	-	-	3	3	3	2	131.94	124.2	134.08	122.43	80	0.423381	Healthy	0
B	72	female	No	11	0	Eichner B3	Cement		4	-	-	4	2	2	2	4.25	4.07	4	3.7	45	0.424412	Healthy	1
B	68	male	Yes	8.7	0	Eichner A3	Screw		3	+	-	4	3	2	2	3.46	3.06	3.8	3.22	174	0.425783	Peri-implant mucositis	0
B	66	male	No	4.8	0	Eichner B1	Cement		3	-	-	2	1	2	1	152.59	149.3	152.59	142.04	76	0.428206	Healthy	0
B	66	female	No	2.7	0	Eichner B1	Cement		2	-	-	3	2	2	4	221.3	217.54	221.3	211.6	36	0.429462	Healthy	0
B	57	male	No	26.7	30	Eichner C2	Cement		2	-	-	3	3	3	3	141.06	136.12	141.06	130.54	66	0.435134	Healthy	1
B	62	female	No	51	5	Eichner A2	Cement		5	+	-	4	4	4	4	106	104.02	87.02	82.1	49	0.435384	Peri-implant mucositis	0
B	60	female	Yes	14	0	Eichner A2	Cement		3	-	-	4	4	4	4	3.1	3.6	3.06	3.42	74	0.436433	Healthy	0
B	63	female	Yes	5	0	Eichner B2	Cement		3	-	-	3	2	3	2	116.91	109.22	116.91	104.56	79	0.438457	Healthy	0
B	50	female	Yes	5	0	Eichner C3	Cement		2	-	-	3	2	3	2	246.02	246.07	246.02	236.03	37	0.448907	Healthy	0
B	67	male	Yes	40	0	Eichner C2	Screw		3	-	-	4	4	4	4	74.03	71.06	74.03	68.03	36	0.450223	Healthy	0
B	63	female	Yes	44	0	Eichner B4	Screw		3	+	-	3	3	3	3	102.88	93.02	121.6	103.08	83	0.451703	Peri-implant mucositis	0
B	66	male	Yes	6.2	0	Eichner B4	Screw		6	+	-	4	4	4	3	172.33	172.33	172.33	164.54	49	0.45204	Peri-implant mucositis	1
B	61	male	Yes	32.4	0	Eichner A3	Cement		3	-	-	2	2	2	3	155.77	158.52	155.77	150.69	48	0.452398	Healthy	0
B	47	male	Yes	31	15	Eichner B4	Screw		2	+	-	5	3	4	2	17.01	14.8	17.45	14.49	43	0.456595	Peri-implant mucositis	0
B	50	female	No	17.6	0	Eichner A2	Cement		3	+	-	3	1	3	3	68.36	65.76	68.36	62.29	74	0.456846	Peri-implant mucositis	0
B	54	female	No	11	20	Eichner B3	Cement		3	-	-	4	4	4	4	4.5	3.55	4.5	3.39	65	0.462222	Healthy	0
B	55	female	Yes	11	0	Eichner A2	Cement		4	-	-	4	4	4	4	3.89	3.84	3.71	3.53	55	0.463633	Healthy	0
B	57	male	No	35.2	0	Eichner B2	Cement		5	-	-	4	2	2	2	11.17	9.25	252	197	91	0.46365	Healthy	0
B	63	female	Yes	44	0	Eichner B4	Screw		4	-	-	3	3	3	3	165.68	173.67	151.16	153.05	83	0.464388	Healthy	0
B	62	female	No	23	0	Eichner B1	Cement		3	+	-	2	2	3	3	2.37	2.14	4.6	4.01	148	0.468217	Peri-implant mucositis	0
B	73	female	No	17.9	0	Eichner C1	Cement		2	-	-	3	3	3	2	246.45	241.3	246.45	233.6	140	0.468655	Healthy	0
B	61	female	No	8.7	0	Eichner B3	Cement		2	+	-	3	3	3	1	64.38	64.33	64.38	61.29	127	0.472196	Peri-implant mucositis	0
B	39	female	Yes	16	0	Eichner B3	Cement		4	-	-	3	3	5	3	128.06	125.2	94.73	88.53	72	0.474275	Healthy	0
B	60	male	Yes	40.9	0	Eichner B4	Cement		3	-	-	3	3	3	3	330.13	288.54	330.13	276.48	53	0.474904	Healthy	0
B	55	female	No	7	0	Eichner B1	Cement		7	-	-	3	2	3	3	188.74	188.74	188.74	180.5	90	0.480237	Healthy	0
B	23	male	No	25	0	Eichner A2	Cement		3	-	-	3	3	3	3	316.57	288.69	316.57	275.47	42	0.480241	Healthy	0
B	59	female	No	6	0	Eichner B1	Cement		3	-	-	3	2	3	3	138.4	135.25	138.4	129.45	149	0.481936	Healthy	1
B	67	male	Yes	28.9	0	Eichner B3	Cement		3	-	-	2	2	2	2	12.84	11.2	11.9	9.88	56	0.483253	Healthy	0
B	68	male	No	34.6	40	Eichner C2	Screw		3	+	-	3	3	3	3	13.15	11.45	13.75	11.3	35	0.489043	Peri-implant mucositis	0
B	37	female	No	45	0	Eichner A2	Cement		10	+	-	2	2	4	2	15.9	15.01	16.86	15.28	132	0.490595	Peri-implant mucositis	0
B	57	female	No	53.6	15	Eichner B1	Cement		2	+	-	3	3	2	1	144.51	141.79	144.51	133.75	74	0.500727	Peri-implant mucositis	0
B	65	female	No	20	0	Eichner B1	Screw		2	-	-	3	3	3	2	11.04	10.98	11.68	11.03	82	0.502159	Healthy	0
B	44	male	No	50	0	Eichner B1	Cement		3	+	-	4	2	5	2	307.24	314.43	203.58	198.67	47	0.522722	Peri-implant mucositis	0
B	70	female	No	3	0	Eichner B2	Cement		5	-	-	3	2	3	2	98.41	97.62	89.14	84.1	46	0.533639	Healthy	0
B	45	male	Yes	19	0	Eichner B2	Cement		5	+	-	5	3	5	3	71.17	72.8	65.52	63.79	88	0.542378	Peri-implant mucositis	0
B	59	female	Yes	4.8	0	Eichner B2	Cement		3	+	-	3	3	3	3	564.91	564.91	564.91	541.13	80	0.547238	Peri-implant mucositis	0
B	47	female	No	18	0	Eichner B3	Screw		4	-	-	3	2	3	3	99.46	96.88	101.2	91.59	43	0.552163	Healthy	0
B	68	male	No	34.6	40	Eichner C2	Screw		3	+	-	6	3	5	3	13.88	12.02	14.35	11.63	35	0.555413	Peri-implant mucositis	0
B	64	female	Yes	13	0	Eichner C3	Screw		3	-	-	2	2	2	2	137.44	112	120.27	91.14	41	0.571061	Healthy	0
B	60	male	Yes	23	20	Eichner B4	Screw		4	+	-	4	3	4	4	126.02	129.87	103.59	101.32	67	0.577104	Peri-implant mucositis	1
B	61	male	Yes	58.3	0	Eichner B1	Cement		4	+	-	4	3	3	3	148.97	146.51	148.97	136.95	98	0.577566	Peri-implant mucositis	0
B	56	female	Yes	13.8	0	Eichner B2	Cement		3	-	-	3	3	3	3	394.56	369.72	352.82	314.84	43	0.58098	Healthy	0
B	69	male	Yes	22.7	0	Eichner B2	Cement		2	+	+	5	3	4	3	112.54	111.45	112.54	105.48	91	0.583526	Peri-implant mucositis	0
B	58	male	Yes	38.1	0	Eichner B4	Screw		6	-	-	2	2	2	3	4.16	3.63	4.3	3.53	59	0.594158	Healthy	0
B	78	male	Yes	95.8	20	Eichner B1	Cement		3	-	-	3	3	3	3	375.77	321.01	378.01	303.16	37	0.601257	Healthy	0
B	63	female	Yes	3	0	Eichner B1	Screw		4	-	-	3	2	3	3	93.26	90.45	83.1	75.03	89	0.60283	Healthy	0
B	51	female	No	5	0	Eichner B1	Cement		6	+	-	2	1	2	2	217.33	214.39	217.33	204.24	87	0.607141	Peri-implant mucositis	0
B	75	male	Yes	33.3	20	Eichner B4	Cement		3	+	-	3	2	3	2	221	221.42	221	211.05	57	0.61	Peri-implant mucositis	0
B	88	male	Yes	75	0	Eichner C2			2	+	-	4	5	4	5	10.07	8.84	10.08	8.23	48	0.613868	Peri-implant mucositis	0
B	64	female	Yes	19.3	0	Eichner B2	Cement		3	+	-	3	3	3	3	408.42	362.66	403.98	339.56	79	0.616484	Peri-implant mucositis	0
B	60	female	Yes	0	0	Eichner B3	Cement		6	-	-	3	3	3	2	91.09	87.64	93.3	84.48	80	0.62325	Healthy	0
B	51	male	No	37.5	0	Eichner A3	Cement		4	+	-	3	3	3	3	211.14	191.51	211.14	181.22	122	0.633561	Peri-implant mucositis	0
B	75	male	Yes	33.3	20	Eichner B4	Cement		3	+	-	3	3	3	3	229.07	228.48	229.07	217.3	57	0.634479	Peri-implant mucositis	0
B	74	male	Yes	94.1	0	Eichner B3			4	+	-	3	3	3	3	15.81	14.81	14.88	13.21	74	0.636741	Peri-implant mucositis	0
B	63	female	Yes	44	0	Eichner B4	Screw		4	-	-	3	3	3	3	149	145.17	173.53	158.98	83	0.639567	Healthy	0
B	47	female	No	24	10	Eichner B1	Cement		3	-	-	3	3	3	2	283.02	273.01	301.48	271.11	62	0.653678	Healthy	0
B	68	female	No	22	0	Eichner B1	Cement		2	-	-	3	3	3	3	260.43	259.56	260.43	245.34	42	0.655224	Healthy	0
B	74	female	Yes	51	0	Eichner B2	Cement		2	+	-	2	3	2	3	1.64	1.64	1.37	1.28	91	0.656934	Peri-implant mucositis	0
B	72	male	No	28.8	0	Eichner B2	Cement		3	+	-	3	3	3	3	116.9	117.09	116.9	110.22	153	0.675834	Peri-implant mucositis	0
B	60	male	Yes	4.8	0	Eichner B1	Cement		6	+	-	4	3	6	6	154.69	154.69	154.69	143	74	0.680134	Peri-implant mucositis	0
B	45	female	No	10.9	0	Eichner B1	Cement		3	+	-	2	4	2	2	8.8	9.2	8.8	8.6	21	0.681818	Peri-implant mucositis	0
B	72	male	Yes	59	0	Eichner B1	Screw		3	-	-	4	3	3	3	7.32	6.74	10.65	9.08	47	0.681829	Healthy	0
B	55	female	No	13	0	Eichner B4	Screw		3	-	-	2	2	3	2	12.45	11.76	12.16	10.76	64	0.686664	Healthy	0
B	67	male	Yes	8.7	0	Eichner A3	Screw		3	+	-	3	3	3	3	3.7	3.3	4.1	3.44	184	0.687278	Peri-implant mucositis	0
B	68	female	No	22	0	Eichner B1	Cement		2	+	-	3	3	4	3	300.2	298.43	300.2	281.22	42	0.687941	Peri-implant mucositis	0
B	62	female	No	51	5	Eichner A2	Cement		6	+	-	4	4	4	4	88.2	90.14	106.12	102.08	49	0.690754	Peri-implant mucositis	0
B	58	male	Yes	38.1	0	Eichner B4	Screw		6	+	-	3	2	3	4	5.2	4.65	5.15	4.33	59	0.694903	Peri-implant mucositis	0
B	55	female	No	13	0	Eichner B4	Screw		2	+	-	2	2	2	2	11.9	11.4	11.5	10.32	64	0.696807	Peri-implant mucositis	0
B	60	male	Yes	23	20	Eichner B4	Screw		6	+	-	3	3	3	3	169.43	164.35	142.02	130.98	67	0.71629	Peri-implant mucositis	1
B	59	female	Yes	42	0	Eichner B1	Cement		2	+	-	4	4	4	4	124.62	122	92.09	85.01	91	0.726146	Peri-implant mucositis	0
B	65	female	No	18	0	Eichner B2	Screw		4	+	-	4	3	3	3	280.3	250.39	276.23	226.27	74	0.741567	Peri-implant mucositis	0
B	66	male	Yes	6.2	0	Eichner B4	Screw		3	+	-	4	3	4	4	170.5	170.5	170.5	157.85	49	0.741935	Peri-implant mucositis	1
B	51	female	No	32	0	Eichner B1	Cement		6	+	-	4	3	3	3	102.42	112.61	138.92	141.23	75	0.745776	Peri-implant mucositis	0
B	61	male	Yes	58.3	10	Eichner B4	Cement		2	+	-	4	3	4	4	9.6	9.38	9.61	8.67	68	0.748981	Peri-implant mucositis	0
B	47	male	No	45.1	20	Eichner A3	Cement		5	+	-	1	1	1	2	157.03	154	157.03	142.01	34	0.763548	Peri-implant mucositis	0
B	51	female	Yes	2.7	20	Eichner B3	Cement		2	+	-	2	3	2	2	105.95	104.12	105.95	93.96	58	0.767154	Peri-implant mucositis	0
B	54	female	No	8	0	Eichner A2	Cement		2	-	-	2	2	2	1	9.6	9.11	10.9	9.5	48	0.773987	Healthy	0
B	27	male	Yes	33.9	30	Eichner B1	Cement		4	+	-	3	4	5	3	9.6	7.57	10	7.11	67	0.775417	Peri-implant mucositis	0
B	61	male	Yes	58.3	10	Eichner B4	Cement		2	-	-	3	2	2	3	13.5	12.22	13.74	11.51	68	0.776078	Healthy	0
B	60	female	No	3.1	0	Eichner B3	Cement		2	+	-	3	3	4	3	178.24	164.78	157.43	134.39	90	0.779181	Peri-implant mucositis	0
B	69	female	Yes	23.7	0	Eichner B2	Cement		3	-	+	1	3	3	2	138.92	139.3	186.19	173.4	69	0.785715	Healthy	0
B	57	female	Yes	22.2	0	Eichner B2	Screw		3	+	-	3	3	3	2	383.52	383.52	383.52	357.2	81	0.789216	Peri-implant mucositis	0
B	67	female	Yes	34.1	0	Eichner C2			3	+	+	7	8	3	6	17	13.73	17.57	13.1	46	0.806754	Peri-implant mucositis	0
B	61	male	Yes	32.4	0	Eichner A3	Cement		5	+	-	3	3	3	3	154.64	153.39	154.64	139.29	48	0.820616	Peri-implant mucositis	0
B	41	female	No	8	0	Eichner B1	Screw		4	-	-	3	3	3	3	104.2	100.62	102.88	91.39	68	0.850592	Healthy	0
B	68	male	Yes	28.9	0	Eichner B3	Cement		2	+	-	3	3	2	2	11.18	10.29	10.44	8.83	45	0.857993	Peri-implant mucositis	0
B	77	female	No	16	0	Eichner B3	Cement		5	-	-	2	2	3	3	3.46	3.46	4.55	4.24	104	0.885714	Healthy	0
B	50	female	Yes	21	0	Eichner B4	Cement		5	-	-	4	3	4	3	121.16	126.91	129.03	127.44	76	0.896709	Healthy	0
B	55	male	Yes	6.6	0	Eichner B2	Screw		3	+	-	3	3	3	3	429.47	385.47	429.47	355.56	83	0.905372	Peri-implant mucositis	0
B	68	male	Yes	53.1	3	Eichner C2	Cement		3	+	+	4	3	5	3	61.98	58.87	61.98	53.76	63	0.906905	Peri-implant mucositis	0
B	37	female	Yes	29	0	Eichner B2	Screw		4	-	-	3	3	3	3	152.07	135.94	132.17	108.85	66	0.914808	Healthy	0
B	62	female	No	27	0	Eichner B2	Screw		3	-	-	3	3	3	3	16.12	16.87	15.98	15.58	75	0.930245	Healthy	0
B	62	female	No	23	0	Eichner B1	Cement		2	+	-	3	3	3	3	1.97	2.02	4.09	3.9	148	0.933861	Peri-implant mucositis	0
B	59	female	Yes	43	0	Eichner B4	Screw		3	+	-	5	3	3	3	114.44	113.64	114.44	105.3	70	0.947396	Peri-implant mucositis	0
B	54	male	No	15	0	Eichner B1	Cement		2	-	-	3	3	2	2	12.11	11.88	12.11	10.88	77	0.949628	Healthy	1
B	74	female	Yes	51	0	Eichner B2	Cement		2	+	-	2	2	2	2	2.36	2.43	2.08	2.01	91	0.949723	Peri-implant mucositis	0
B	61	male	Yes	58.3	0	Eichner B1	Cement		2	+	-	4	2	3	3	132.1	131.11	132.1	115.26	98	0.959879	Peri-implant mucositis	0
B	51	male	No	37.5	0	Eichner A3	Cement		3	+	-	3	2	3	3	217.04	200.09	217.04	184.01	122	0.96314	Peri-implant mucositis	0
B	56	male	No	26.7	30	Eichner C2	Cement		2	+	-	3	3	3	4	136.12	134.73	136.12	122.78	79	0.965692	Peri-implant mucositis	1
B	68	male	Yes	53.1	3	Eichner C2	Cement		2	+	-	3	3	2	4	56.32	52.35	56.32	46.27	63	0.971591	Peri-implant mucositis	0
B	68	male	Yes	18.8	0	Eichner B2	Cement		3	-	-	3	3	3	3	310.01	298.02	311.45	276.02	63	0.976067	Healthy	0
B	62	female	Yes	3.5	0	Eichner B4	Cement		4	+	-	3	3	3	2	286.57	242.49	286.57	214.22	100	0.986495	Peri-implant mucositis	0
B	62	female	Yes	3.5	0	Eichner B4	Cement		4	+	-	3	2	3	3	459.41	409.1	459.41	372.84	100	1.02606	Peri-implantitis	0
B	84	female	No	0	0	Eichner C2	Screw		3	-	-	2	1	3	1	3.84	3.62	3.84	3.27	64	1.04818	Peri-implantitis	0
B	45	male	No	34	0	Eichner B1	Cement		2	-	-	3	2	3	3	10.42	9.58	10.8	8.9	65	1.04843	Peri-implantitis	0
B	54	female	No	11	20	Eichner B3	Cement		3	+	-	6	2	5	2	3.91	3.28	3.91	2.92	65	1.05882	Peri-implantitis	0
B	62	male	Yes	88	20	Eichner B4	Screw		3	-	-	3	2	3	2	8.65	6.87	8.15	5.24	56	1.05892	Peri-implantitis	0
B	27	male	Yes	33.9	30	Eichner B1	Cement		3	+	-	3	2	2	2	7.77	5.86	8.73	5.65	67	1.06989	Peri-implantitis	0
B	70	male	Yes	19	40	Eichner A2	Cement		4	+	-	7	4	8	4	2.14	1.99	2.14	1.76	56	1.07477	Peri-implantitis	1
B	44	female	No	11.5	0	Eichner B1	Cement		3	+	-	4	3	3	3	285.06	255.2	285.06	224.27	56	1.08503	Peri-implantitis	0
B	67	male	Yes	8.7	0	Eichner A3	Screw		3	+	-	3	3	3	3	3.15	2.45	3.2	2.14	184	1.09028	Peri-implantitis	0
B	59	female	Yes	43	0	Eichner B4	Screw		3	+	-	4	4	4	3	112.38	113.16	112.38	103.59	70	1.10705	Peri-implantitis	0
B	53	female	No	18.5	0	Eichner B1	Cement		3	+	-	3	2	3	3	135.94	121.59	135.94	103.82	160	1.11112	Peri-implantitis	0
B	84	female	No	0	0	Eichner C2	Cement		4	-	-	2	1	3	2	3.9	3.64	3.9	3.29	64	1.16667	Peri-implantitis	0
B	48	female	Yes	17.3	0	Eichner B2	Screw		6	+	-	3	3	3	3	716.04	691.27	716.04	626.2	78	1.18137	Peri-implantitis	0
B	37	female	Yes	29	0	Eichner B2	Screw		4	+	-	3	3	3	3	169.19	175.29	141.09	135	66	1.18827	Peri-implantitis	0
B	69	male	Yes	70	0	Eichner C2			2	+	+	9	9	9	9	26.86	22.63	26.5	20.56	16	1.20002	Peri-implantitis	0
B	59	female	No	1	0	Eichner B1	Cement		3	-	+	2	2	5	5	259.55	245.63	259.55	226.15	107	1.20085	Peri-implantitis	0
B	61	female	Yes	8	0	Eichner B1	Cement		3	+	-	3	1	2	4	175.14	168.67	175.14	150.03	151	1.22394	Peri-implantitis	0
B	55	male	Yes	6.6	0	Eichner B2	Screw		4	+	-	5	5	4	3	377.16	331.62	377.16	284.48	83	1.24987	Peri-implantitis	0
B	59	male	Yes	23.4	0	Eichner B3	Cement		2	+	+	6	6	6	6	61.29	63.29	63.07	56.22	81	1.27117	Peri-implantitis	0
B	62	female	Yes	3.5	0	Eichner B4	Cement		3	+	-	3	3	3	2	367.35	330.18	367.35	294.17	100	1.27434	Peri-implantitis	0
B	73	male	No	42.9	0	Eichner C2			2	+	+	4	3	3	4	10.32	9.62	10.32	8.27	74	1.30814	Peri-implantitis	0
B	65	female	Yes	11.2	0	Eichner B4			3	+	-	5	3	3	4	380.47	328.99	380.47	279.16	96	1.3097	Peri-implantitis	0
B	73	male	Yes	8.7	0	Eichner A3	Screw		3	+	-	3	2	2	2	2.69	2.11	2.52	1.72	105	1.32401	Peri-implantitis	0
B	62	female	Yes	3.5	0	Eichner B4	Cement		3	+	-	3	3	3	2	365.23	323.22	365.23	285.85	100	1.33015	Peri-implantitis	0
B	49	male	Yes	42	20	Eichner B1	Cement		4	+	-	4	5	6	6	4.11	3.44	4.14	3.04	54	1.33488	Peri-implantitis	0
B	59	female	Yes	43	0	Eichner B4	Screw		3	+	-	5	5	4	3	97.19	96.19	97.19	84.38	70	1.33666	Peri-implantitis	0
B	68	female	No	7	0	Eichner B4	Cement		3	+	-	4	3	3	3	71.87	72.62	71.87	63.56	49	1.38667	Peri-implantitis	0
B	58	female	Yes	40.9	0	Eichner B1	Cement		3	+	-	3	2	5	1	95.86	94.59	96.57	80.32	63	1.39521	Peri-implantitis	0
B	57	female	Yes	3.3	0	Eichner B2	Cement		4	+	-	2	2	2	2	191.85	190.85	191.85	166.51	43	1.39557	Peri-implantitis	0
B	61	female	Yes	3	0	Eichner A2	Cement		3	+	-	3	3	3	3	57.01	55.36	57.01	46.24	39	1.43975	Peri-implantitis	0
B	46	female	No	25	0	Eichner B1	Cement		4	+	-	3	3	3	3	86.13	81.61	112.27	88.23	79	1.45483	Peri-implantitis	0
B	68	male	Yes	53.1	3	Eichner C2	Cement		2	+	+	6	6	4	4	67.12	68.43	67.12	59.51	63	1.46186	Peri-implantitis	0
B	68	male	No	34.6	40	Eichner C2	Screw		3	+	-	3	6	7	3	15.2	12.04	15.76	10.48	35	1.462	Peri-implantitis	0
B	68	female	No	7	0	Eichner B4	Screw		3	+	-	3	3	3	3	81.49	83.68	81.49	74.46	51	1.47086	Peri-implantitis	0
B	72	female	No	63	0	Eichner A2	Cement		5	+	-	3	4	3	3	9	9.31	10.63	9.43	73	1.47332	Peri-implantitis	0
B	47	male	No	45.1	20	Eichner A3	Cement		5	+	-	1	1	1	2	152.2	149.91	152.2	127.2	34	1.49212	Peri-implantitis	0
B	88	male	Yes	75	0	Eichner C2			2	+	-	4	5	4	5	10.03	9.09	10.03	7.59	48	1.49551	Peri-implantitis	0
B	58	female	No	59.3	0	Eichner B3	Cement		3	+	-	5	2	3	4	8.3	8.27	9.04	7.37	103	1.53952	Peri-implantitis	0
B	61	male	Yes	58.3	10	Eichner B4	Cement		2	+	-	2	2	2	2	14.3	13.18	14.34	11.51	68	1.54737	Peri-implantitis	0
B	56	female	No	18	0	Eichner A2	Cement		2	+	-	4	4	3	4	155.36	152.59	151.21	128.86	50	1.55974	Peri-implantitis	0
B	35	female	No	20	0	Eichner B2	Cement		2	+	-	3	1	2	3	226.57	226.42	226.57	198.71	114	1.58993	Peri-implantitis	0
B	69	female	Yes	3	0	Eichner B2	Cement		2	+	-	2	2	2	1	186	184	186	161	84	1.60753	Peri-implantitis	0
B	49	male	Yes	27.8	0	Eichner B1	Cement		2	+	-	3	2	2	3	179.11	177.69	179.11	151.4	122	1.61459	Peri-implantitis	0
B	60	female	No	3.1	0	Eichner B3	Cement		2	+	-	3	3	3	2	159.45	149.83	139.86	110.39	90	1.65416	Peri-implantitis	0
B	64	female	Yes	40.4	0	Eichner B3	Cement		2	+	+	3	6	9	8	11.2	9.9	9.8	7.4	32	1.67474	Peri-implantitis	0
B	51	male	No	37.5	0	Eichner A3	Cement		3	+	-	3	2	3	3	209.02	188.66	209.02	161.51	122	1.68859	Peri-implantitis	0
B	57	female	Yes	22.2	0	Eichner B2	Screw		3	+	-	3	3	3	2	258.81	258.81	258.81	207.37	81	1.68942	Peri-implantitis	0
B	68	male	Yes	23.8	0	Eichner B2	Screw		3	+	+	9	9	8	9	410.82	410.82	410.82	356.28	43	1.72587	Peri-implantitis	1
B	68	female	No	11.1	0	Eichner B1	Cement		3	-	-	4	2	3	3	11.2	9.93	11.71	8.62	46	1.73057	Peri-implantitis	0
B	69	female	Yes	23.7	0	Eichner B2	Cement		4	+	+	1	3	2	4	158.98	161.28	189.19	166.39	69	1.75475	Peri-implantitis	0
B	64	female	Yes	19.3	0	Eichner B2	Cement		3	-	-	3	3	3	3	399.77	405.35	382.73	334	79	1.83664	Peri-implantitis	0
B	72	female	No	63	0	Eichner A2	Cement		3	+	-	3	4	3	3	8.79	9.44	10.78	9.55	73	1.88048	Peri-implantitis	0
B	65	female	Yes	41	0	Eichner B2	Cement		3	+	-	5	3	4	4	214.44	212.95	214.44	176.08	52	1.8913	Peri-implantitis	0
B	69	female	Yes	23.7	0	Eichner B2	Cement		3	+	+	3	3	5	3	153.16	155.16	174.04	145.88	69	1.92346	Peri-implantitis	0
B	39	female	No	12.5	0	Eichner A2	Cement		6	+	-	2	1	1	2	5.69	5.77	6.2	5.36	42	1.94407	Peri-implantitis	0
B	61	male	Yes	58.3	0	Eichner B1	Cement		2	+	-	4	3	3	3	151.56	147.41	151.56	114.63	98	1.94656	Peri-implantitis	0
B	72	male	No	42	0	Eichner B1			2	+	-	4	3	5	3	9.41	8.52	9.5	6.71	56	1.99104	Peri-implantitis	0
B	49	female	No	10	0	Eichner B2	Cement		3	+	-	4	3	3	2	315.83	283.58	332.58	240.14	49	2.11004	Peri-implantitis	0
B	69	male	No	1	0	Eichner B2	Cement		2	-	-	2	2	3	2	12.56	12.56	13.18	10.28	45	2.2003	Peri-implantitis	0
B	47	male	No	45.1	20	Eichner A3	Cement		4	+	-	1	1	1	2	161.05	154.12	161.05	118.15	34	2.23347	Peri-implantitis	0
B	76	male	No	28.8	0	Eichner B2	Cement		3	+	-	3	3	3	3	134.37	137.18	134.37	114.07	108	2.23584	Peri-implantitis	0
B	77	female	No	16	0	Eichner B3	Cement		4	+	-	6	3	3	3	2.86	2.79	3.82	3.12	104	2.38156	Peri-implantitis	0
B	52	male	Yes	14	0	Eichner A2	Cement		5	+	-	3	3	3	3	314.57	308.13	236.22	186.19	92	2.48718	Peri-implantitis	0
B	61	female	Yes	8	0	Eichner B1	Cement		2	+	-	4	4	4	2	155.93	146.73	155.93	102.04	151	2.86603	Peri-implantitis	0
B	56	male	Yes	12	0	Eichner B4	Cement		3	-	-	4	4	3	3	71.02	71.59	71.02	52.47	58	2.96142	Peri-implantitis	0
B	56	male	Yes	12	0	Eichner B4	Cement		3	+	-	4	7	7	3	70.86	68.73	70.86	42.76	58	4.03147	Peri-implantitis	0
B	33	male	Yes	19.3	0	Eichner B1	Cement		2	+	+	4	3	5	2	95.19	96.57	95.19	59.2	36	4.31842	Peri-implantitis	0
B	63	female	Yes	48	0	Eichner C2	Screw		4	+	+	5	6	5	6	1.15	1.15	1.15	0.53	33	4.58261	Peri-implantitis	0
B	63	female	Yes	48	0	Eichner C2	Screw		2	+	+	4	4	6	6	1.73	1.51	1.73	0.75	33	5.05202	Peri-implantitis	0
C	69	male	No	1	0	Eichner B2	Cement		0	-	-	3	3	3	3	12.43	10.41	12.43	11.98	45	-1.26307	Healthy	0
C	47	female	No	49	0	Eichner A2	Cement		0	+	-	4	3	4	2	78.64	73.33	54.04	56.14	41	-1.17021	Peri-implant mucositis	0
C	74	male	Yes	6.3	0	Eichner B4	Cement		1	+	-	2	2	2	3	9.47	9.38	9.74	10.7	36	-1.08066	Peri-implant mucositis	0
C	68	female	No	31.8	0	Eichner B2	Cement		0.5	-	-	3	3	3	3	10.27	8.62	10.83	9.94	45	-0.902554	Healthy	0
C	61	male	Yes	36	0	Eichner B4			0	+	-	4	4	4	4	10.73	8.49	10.53	9.28	28	-0.90052	Peri-implant mucositis	0
C	67	female	No	57.1	0	Eichner B2	Screw		0	+	+	5	6	3	3	12.46	6.74	10.96	7.07	88	-0.885207	Peri-implant mucositis	0
C	73	female		36.4	0	Eichner B2	Cement		1	-	-	2	2	2	2	11.85	11.94	11.93	13.01	43	-0.829331	Healthy	0
C	73	female	Yes	7	0	Eichner B2	Cement		0	-	-	1	1	1	1	4.56	3.54	4.79	4	38	-0.763845	Healthy	0
C	77	female	No	16	0	Eichner B3	Cement		0	+	-	3	2	4	3	2.38	1.85	2.72	2.32	104	-0.756303	Peri-implant mucositis	0
C	73	male	Yes	8.7	0	Eichner A3	Screw		0	+	-	3	2	3	3	1.46	0.33	1.63	0.45	106	-0.750693	Peri-implant mucositis	0
C	47	female	No	13	0	Eichner B2	Cement		1	-	-	2	2	2	2	2.41	2.18	2.4	2.32	97	-0.714177	Healthy	0
C	71	male	Yes	5	0	Eichner B1	Screw		1	-	-	4	3	3	2	354.64	317.8	342.3	330.49	71	-0.693781	Healthy	0
C	67	female	No	31	0	Eichner B2	Cement		1	-	-	3	2	2	2	12.53	11.45	12.74	12.52	29	-0.689247	Healthy	0
C	50	male	Yes	17	10	Eichner B1	Screw		0	+	-	3	3	4	5	314.38	269.12	171.05	155	73	-0.651738	Peri-implant mucositis	0
C	46	female	No	14.7	0	Eichner A3	Cement		1	-	-	2	2	2	2	12.21	10.7	12.64	11.89	80	-0.643337	Healthy	0
C	73	female	No	35.2	0	Eichner B1	Cement		0	-	-	2	2	2	3	8.43	8.33	8.29	8.81	68	-0.634003	Healthy	0
C	73	female	Yes	7	0	Eichner B2	Cement		0	-	-	1	1	1	1	4.67	3.77	5.2	4.44	38	-0.605353	Healthy	0
C	56	female	No	34	0	Eichner B2	Cement		1	-	-	3	3	3	3	14.62	14.33	15.27	15.87	38	-0.591286	Healthy	0
C	50	female	No	27.7	0	Eichner A2	Screw		0	-	-	2	2	2	3	9.67	9.14	9.95	9.99	60	-0.588288	Healthy	0
C	73	female	Yes	7	0	Eichner B2	Cement		0	-	-	2	1	1	2	4.31	3.5	5.03	4.37	38	-0.567223	Healthy	0
C	77	female	No	0	0	Eichner B2	Screw		0	-	-	2	2	3	2	436.02	386.85	400	369.35	148	-0.542176	Healthy	0
C	65	female	No	12	0	Eichner B4			1	-	-	2	2	2	2	10	8.13	10.68	9.36	65	-0.538938	Healthy	0
C	78	male	No	31	0	Eichner A3	Cement		1	-	-	3	2	2	2	10.85	8.11	12.13	9.83	36	-0.534837	Healthy	1
C	62	male	Yes	54.7	0	Eichner B3	Cement		0	-	-	3	3	3	3	227.13	237.17	227.13	246.22	49	-0.517985	Healthy	0
C	63	female	Yes	50	0	Eichner C2			1	-	-	3	3	2	2	13.5	9.18	14.4	10.5	46	-0.491667	Healthy	0
C	67	female	No	57.1	0	Eichner B2	Screw		0	-	-	2	3	3	2	17.75	12.47	13.15	9.8	88	-0.491187	Healthy	0
C	47	female	No	13	0	Eichner B2	Cement		1	-	-	2	2	2	2	2.43	2.18	2.14	2.01	98	-0.484529	Healthy	0
C	65	female	No	12	0	Eichner B4			0	-	-	3	2	2	2	9.67	7.44	10.25	8.46	65	-0.475796	Healthy	0
C	64	female	No	20	0	Eichner B4	Cement		1	+	-	1	1	2	1	9.92	9.84	10.41	10.82	42	-0.474497	Peri-implant mucositis	0
C	51	male	No	33	0	Eichner B1	Cement		0	+	-	3	3	3	3	10.36	9.35	10.07	9.51	60	-0.418796	Peri-implant mucositis	1
C	61	male	Yes	36	0	Eichner B4			0	+	-	4	4	4	4	11.03	7.7	11.61	8.57	28	-0.400607	Peri-implant mucositis	0
C	45	male	No	34	0	Eichner A2	Cement		1	+	-	3	4	4	3	291	275	280.63	276.06	43	-0.38698	Peri-implant mucositis	0
C	74	male	Yes	6.3	0	Eichner B4	Cement		0	+	-	4	3	2	3	9.36	9.46	9.4	9.86	36	-0.382524	Peri-implant mucositis	0
C	70	female	Yes	25	0	Eichner C2	Cement		0	-	-	3	3	3	3	220.31	182.46	216.15	189.13	76	-0.374381	Healthy	0
C	64	female	No	20	0	Eichner B4	Cement		1	-	-	2	1	1	1	7.9	7.76	8.33	8.57	42	-0.372264	Healthy	0
C	78	male	Yes	68.9	0	Eichner C2			0	+	+	6	3	6	6	8.3	6.3	8.6	6.9	49	-0.36796	Peri-implant mucositis	0
C	60	female	Yes	50	0	Eichner B3	Screw		0	+	-	2	2	3	2	18.29	18.12	19.25	19.54	67	-0.365394	Peri-implant mucositis	0
C	52	female	No	32.7	0	Eichner A2	Cement		0	+	-	4	3	3	3	12.3	11.35	12.3	11.77	36	-0.341463	Peri-implant mucositis	0
C	56	female	Yes	1.9	0	Eichner B3	Cement		0	-	-	2	2	2	2	3.42	1.91	3.23	1.96	66	-0.338321	Healthy	0
C	65	female	No	12.3	0	Eichner B1	Cement		1	-	-	4	3	3	3	11.62	10.06	12.48	11.22	43	-0.332898	Healthy	0
C	61	female	Yes	26.1	0	Eichner B2	Cement		1	+	-	4	3	3	5	140.29	167.87	140.29	172.68	58	-0.308575	Peri-implant mucositis	0
C	47	female	Yes	45.2	0	Eichner B1	Cement		1	-	-	3	2	2	2	88.02	86.65	88.02	89.49	62	-0.290389	Healthy	0
C	55	female	Yes	18.3	0	Eichner B1	Screw		0	-	-	2	3	2	3	12.82	12.8	12.52	12.8	38	-0.287091	Healthy	0
C	70	male	Yes	22.9	30	Eichner C3	Screw		1	-	-	4	3	4	3	11.7399	12.8689	13.0043	14.5476	38	-0.270182	Healthy	0
C	67	female	No	14.3	0	Eichner B1	Cement		1	-	-	1	1	1	1	8.1	6.42	8.24	6.79	73	-0.267211	Healthy	0
C	50	male	Yes	17	10	Eichner B1	Screw		0	+	-	3	3	5	4	306.75	251.81	170.85	143.68	73	-0.260977	Peri-implant mucositis	0
C	69	male	Yes	28	0	Eichner C3	Screw		0	-	-	2	3	3	3	145.34	126.7	188.77	168.67	43	-0.25038	Healthy	0
C	65	female	No	5.4	0	Eichner B1	Cement		1	-	-	3	2	3	2	7.85	6.52	7.61	6.51	66	-0.248801	Healthy	0
C	46	male	No	42.9	0	Eichner B3	Screw		1	+	-	2	3	3	2	4.44	3.75	3.82	3.32	99	-0.245154	Peri-implant mucositis	0
C	58	female	No	59.3	0	Eichner B3	Cement		0	+	-	6	6		4	13.89	13.48	14.52	14.5	103	-0.239192	Peri-implant mucositis	0
C	61	female	No	17.6	0	Eichner A3	Cement		1	-	-	2	2	2	2	186.39	187.49	186.39	191.5	100	-0.236654	Healthy	0
C	72	female	Yes	94	0	Eichner B3	Cement		1	+	-	4	3	3	3	178.47	163.71	179.2	170.84	72	-0.234333	Peri-implant mucositis	0
C	62	female	No	27	0	Eichner B2	Cement		0	-	-	2	2	3	2	16.71	17.33	16.01	16.89	75	-0.232208	Healthy	0
C	59	female	Yes	10	0	Eichner B1	Cement		0	-	-	3	3	3	3	105.91	110.64	76.01	81	91	-0.230876	Healthy	0
C	62	female	No	27	0	Eichner B2	Cement		0	-	-	2	2	3	2	15.92	14.32	15.54	14.23	75	-0.210651	Healthy	0
C	67	female	No	57.1	0	Eichner B2	Screw		0	-	-	2	3	3	4	18.18	12.65	13.7	9.75	88	-0.20617	Healthy	0
C	46	female	No	14.7	0	Eichner A3	Cement		1	-	-	2	2	2	2	12.21	10.73	12.56	11.29	80	-0.200975	Healthy	0
C	56	female	Yes	22	0	Eichner B2	Cement		1	-	-	2	2	2	2	8.26	6.56	8.45	6.9	47	-0.190223	Healthy	0
C	66	female	No	11	0	Eichner B1	Cement		1	-	-	2	2	2	2	9.15	7.8	9.18	7.98	76	-0.185042	Healthy	0
C	70	male	Yes	22.9	30	Eichner C3	Screw		1	-	+	2	3	3	3	11.7173	12.478	12.79	13.8133	40	-0.181108	Healthy	0
C	44	female	Yes	16.7	0	Eichner B3	Screw		0	+	-	3	2	3	3	333	296	333	302	93	-0.18018	Peri-implant mucositis	0
C	72	female	Yes	94	0	Eichner B3	Cement		1	+	-	3	4	4	4	182.51	153.4	174.89	151.65	72	-0.172995	Peri-implant mucositis	0
C	47	female	Yes	45.2	0	Eichner B1	Cement		1	-	-	2	2	2	1	77.67	77.39	77.67	79.06	62	-0.17201	Healthy	0
C	48	female	No	13.5	0	Eichner A2	Cement		1	-	-	2	2	2	1	178.07	179.32	178.07	181.99	115	-0.164935	Healthy	0
C	54	female	Yes	4.2	0	Eichner B3	Screw		0	-	-	3	1	2	2	5.72	4	5.72	4.07	129	-0.159091	Healthy	1
C	56	female	Yes	3.6	0	Eichner B4	Cement		0	-	-	3	3	3	2	69.46	63.57	72.18	67.27	56	-0.150954	Healthy	0
C	60	female	Yes	8.7	0	Eichner A3	Cement		0	-	-	2	2	2	2	7.44	7.27	7.41	7.38	45	-0.150407	Healthy	0
C	65	female	No	15.2	0	Eichner B1	Cement		0	-	-	3	4	3	3	9.64	9.46	10.13	10.12	92	-0.150323	Healthy	0
C	69	male	Yes	28	0	Eichner C3	Screw		0	-	-	3	2	2	3	138.35	125.59	184.3	169.71	43	-0.150253	Healthy	0
C	75	male	No	4.2	0	Eichner B2	Cement		1	-	-	2	2	2	3	76.97	76.41	76.97	77.42	64	-0.144342	Healthy	0
C	65	female	No	12	0	Eichner B4			0	+	-	3	2	3	2	9.9	9.4	10.43	10.08	65	-0.144058	Peri-implant mucositis	0
C	47	female	Yes	45.2	0	Eichner B1	Cement		1	-	-	2	2	2	1	80.28	78.85	80.28	80.28	62	-0.142501	Healthy	0
C	51	female	Yes	2.7	20	Eichner B3	Cement		1	-	-	3	2	1	2	105.19	106.32	105.19	107.86	58	-0.117121	Healthy	0
C	58	male		24	15	Eichner C1	Cement		0	+	-	4	3	3	3	14.27	13.89	15.117	14.85	66	-0.116572	Peri-implant mucositis	0
C	60	female	Yes	8.7	0	Eichner A3	Cement		0	-	-	2	2	2	2	7.88	7.61	7.89	7.73	45	-0.111881	Healthy	0
C	67	male	Yes	19.4	0	Eichner B2	Cement		1	-	-	3	2	2	1	95.63	92.07	95.63	93.21	58	-0.107289	Healthy	0
C	73	female	No	35.2	0	Eichner B1	Cement		0	+	-	3	3	2	3	8.32	8.54	7.99	8.3	68	-0.105028	Peri-implant mucositis	0
C	65	female	No	5.4	0	Eichner B1	Cement		1	-	-	3	3	3	2	7.81	6.45	8.01	6.71	66	-0.100628	Healthy	0
C	67	male	Yes	28.9	0	Eichner B3	Cement		0	-	-	3	2	2	2	11.08	9.29	10.47	8.85	63	-0.0784824	Healthy	0
C	51	female	Yes	2.7	20	Eichner B3	Cement		1	-	-	3	3	2	3	114.48	119.85	114.48	120.81	58	-0.0754717	Healthy	0
C	44	female	Yes	16.7	0	Eichner B3	Screw		0	+	-	4	3	4	4	345	300.82	345	303.39	93	-0.0744928	Peri-implant mucositis	0
C	54	female	Yes	15.2	0	Eichner B4	Cement		0	-	-	3	1	2	3	67.68	66.91	67.68	67.47	34	-0.0744681	Healthy	0
C	60	male	Yes	70.8	0	Eichner B2	Screw		1	-	-	4	3	4	3	14.79	13.75	14.84	13.89	41	-0.0724685	Healthy	1
C	49	female	No	18.8	0	Eichner B3	Cement		0	-	-	3	3	4	3	8.9	7.5	9.4	8	66	-0.0711212	Healthy	0
C	63	female	No	8.7	0	Eichner B3	Cement		1	+	-	3	3	3	3	79.31	78.14	79.31	78.63	104	-0.0679612	Peri-implant mucositis	0
C	58	female	Yes	4.7	0	Eichner B2	Cement		1	-	-	3	1	3	3	104	104.5	104	105.04	89	-0.0675	Healthy	0
C	56	female	Yes	3.6	0	Eichner B4	Cement		0	-	-	3	2	4	2	71.78	66.13	72.99	67.74	56	-0.0610656	Healthy	0
C	67	female	Yes	34.1	0	Eichner C2	Screw		1	+	-	3	3	5	3	9.27	7.88	8.92	7.66	46	-0.0608332	Peri-implant mucositis	0
C	29	male	Yes	47	20	Eichner B1	Cement			+	-	1	1	2	2	181.59	185.97	181.59	186.96	48	-0.0599703	Peri-implant mucositis	0
C	52	female	No	46.7	0	Eichner B1	Cement		0	+	-	3	3	3	3	12.6	12.2	12.77	12.44	56	-0.0590422	Peri-implant mucositis	0
C	56	female	No	34	0	Eichner B2	Cement		0	-	-	3	3	3	3	14.78	14.5	15.08	14.88	38	-0.0568192	Healthy	0
C	77	male	Yes	9	0	Eichner B2	Cement		1	+	-	3	3	4	3	163.6	159.02	163.6	160.02	81	-0.0550122	Peri-implant mucositis	0
C	64	female	No	5.8	0	Eichner B1	Screw		1	-	-	2	2	2	2	4.01	3.61	3.45	3.12	97	-0.0532798	Healthy	0
C	56	female	Yes	1.9	0	Eichner B3	Cement		0	-	-	1	1	1	1	4.69	3.2	4.86	3.34	66	-0.0494003	Healthy	0
C	61	female	Yes	19	0	Eichner B2	Cement		1	-	-	2	2	3	1	146.37	146.22	146.37	146.81	41	-0.0443397	Healthy	0
C	75	male	No	4.2	0	Eichner B2	Cement		1	-	-	2	2	2	2	77.67	77.12	77.67	77.41	64	-0.0410712	Healthy	0
C	74	female	No	16	0	Eichner C2			0	-	-	2	2	2	2	8.73	7.62	8.74	7.68	61	-0.0410641	Healthy	0
C	64	male	Yes	44	0	Eichner B1	Cement		1	+	-	3	3	3	4	296.52	262.83	314.68	279.97	49	-0.0397853	Peri-implant mucositis	0
C	61	male	Yes	44	20	Eichner B2	Screw		0	+	+	4	4	4	4	352.65	307.55	344.38	301.69	84	-0.0392694	Peri-implant mucositis	0
C	61	male	Yes	58.3	10	Eichner B4	Cement		1	+	-	4	4	4		9.35	8.18	9.3	8.17	68	-0.0362831	Peri-implant mucositis	0
C	71	female	Yes	12.5	0	Eichner B3	Cement		1	-	-	2	1	1	2	202.3	203.27	202.3	203.81	111	-0.0347009	Healthy	0
C	73	female	No	35.2	0	Eichner B1	Cement		0	+	-	3	2	2	3	9.49	8.54	9.81	8.86	68	-0.0326541	Peri-implant mucositis	0
C	61	male	Yes	36	0	Eichner B4			0	+	-	4	4	4	4	10.9	8.08	10.84	8.07	28	-0.0318054	Peri-implant mucositis	0
C	63	female	No	10.6	0	Eichner B3	Screw		1	-	-	2	2	1	1	11.09	10.14	11.05	10.13	78	-0.0276557	Healthy	0
C	84	female	No	0	0	Eichner C2	Screw		0	-	-	3	1	3	4	3.53	3.06	3.51	3.05	64	-0.024039	Healthy	0
C	78	male	No	31	0	Eichner A3	Cement		1	-	-	4	2	2	2	10.64	7.8	10.41	7.66	36	-0.0233599	Healthy	1
C	67	male	No	3.3	0	Eichner A2	Cement		1	-	-	3	3	3	2	95.52	95.1	95.82	95.55	35	-0.0205296	Healthy	0
C	57	male	No	22.2	20	Eichner B2	Cement		0	+	-	3	3	3	3	14.67	11.1	14.29	10.84	39	-0.0192621	Peri-implant mucositis	0
C	65	male	No	10	0	Eichner B2	Cement		1	-	-	3	3	3	3	88.09	91.09	82.1	85.02	50	-0.0166133	Healthy	0
C	50	male	No	29.2	0	Eichner B2	Cement		1	-	-	3	3	3	1	137.27	137.98	137.27	138.11	51	-0.0104174	Healthy	0
C	84	female	No	0	0	Eichner C2	Screw		0	-	-	4	3	2	2	2.81	3.03	2.79	3.01	64	-0.00729601	Healthy	0
C	73	male	Yes	8.7	0	Eichner A3	Screw		0	+	-	4	4	4	3	1.65	0.96	1.7	0.99	106	-0.00695187	Peri-implant mucositis	0
C	62	female	No	15.2	0	Eichner B2	Cement		0	+	-	3	3	3	3	10.44	10.31	10.31	10.19	49	-0.00690984	Peri-implant mucositis	0
C	57	female	Yes	3.3	0	Eichner B2	Cement		1	-	-	2	2	3	2	160.01	169.95	160.01	170.05	43	-0.00562465	Healthy	0
C	74	female	No	16	0	Eichner C2			0	-	-	3	2	3	3	9.08	8.41	9.12	8.45	61	-0.00275089	Healthy	0
C	67	female	Yes	34.1	0	Eichner C2	Screw		0	+	-	4	3	3	4	9.9	8.59	8.85	7.68	46	-0.000838897	Peri-implant mucositis	0
C	50	male	No	29.2	0	Eichner B2	Cement		1	-	-	3	2	2	3	109.08	109	109.08	109.01	54	-0.000825083	Healthy	0
C	44	female	No	12	0	Eichner A2	Cement		1	-	-	2	2	2	2	10.01	10.01	10.03	10.03	40	0	Healthy	0
C	67	female	Yes	34.1	0	Eichner C2	Screw		0	+	-	3	4	3	4	9.87	8.23	9.8	8.17	46	0.00116515	Peri-implant mucositis	0
C	53	female	Yes	15.2	0	Eichner B4	Cement		1	+	-	4	3	3	2	63.07	62.03	63.07	62.01	47	0.00253686	Peri-implant mucositis	0
C	58	male	Yes	38.1	0	Eichner B4	Screw		0	+	-	2	2	4	3	3.61	3.46	3.58	3.43	59	0.00400424	Peri-implant mucositis	0
C	56	female	Yes	22	0	Eichner B2	Cement		1	-	-	2	2	2	2	6.99	6.31	7.56	6.82	47	0.00511502	Healthy	0
C	52	female	No	33.3	10	Eichner A2	Cement			-	-	3	2	3	3	275.31	275.31	275.31	275.18	43	0.00613853	Healthy	0
C	60	female	Yes	50	0	Eichner B3	Screw		0	-	-	3	2	2	2	14.42	12.22	15.53	13.15	67	0.00788774	Healthy	0
C	61	male	Yes	36	0	Eichner B4			0	+	-	4	4	4	4	11.14	7.92	10.45	7.42	28	0.00903679	Peri-implant mucositis	0
C	74	female	No	16	0	Eichner C2	Cement		0	-	-	3	2	2	3	12.61	11.39	12.77	11.52	61	0.0113706	Healthy	0
C	63	female	No	2.9	0	Eichner B1	Cement		1	-	-	2	2	1	2	145.46	146.1	145.46	145.9	57	0.0123745	Healthy	0
C	56	female	Yes	1.9	0	Eichner B3	Cement		0	-	-	3	1	1	1	5.28	4.53	5.3	4.54	66	0.0135077	Healthy	0
C	88	male	Yes	75	0	Eichner C2			0	+	-	4	3	3	3	14.18	12.77	14.01	12.6	48	0.0156855	Peri-implant mucositis	0
C	57	female	No	11	0	Eichner B1	Cement		0	+	-	4	3	3	3	89.32	89.12	89.32	88.99	99	0.0160099	Peri-implant mucositis	0
C	64	female	Yes	17	0	Eichner B2	Cement		1	-	-	3	3	3	3	87.37	87.14	87.37	86.99	83	0.0188852	Healthy	0
C	58	female	No	17	0	Eichner B3	Cement		1	-	-	3	2	4	1	83.43	83.12	83.43	82.97	71	0.0197771	Healthy	0
C	66	male	Yes	6	0	Eichner C3	Screw		1	+	-	2	2	2	2	77.32	76.32	77.32	76.19	37	0.0201759	Peri-implant mucositis	0
C	60	female	Yes	33.3	0	Eichner B4	Cement		1	+	-	3	2	3	2	11.21	9.59	11.25	9.6	113	0.0215284	Peri-implant mucositis	0
C	49	female	No	18.8	0	Eichner B3	Cement		0	+	-	4	3	3	3	11.3	10.5	12.3	11.4	66	0.0237427	Peri-implant mucositis	0
C	84	female	No	0	0	Eichner C2	Screw		0	-	-	3	1	3	2	2.99	2.8	3.05	2.85	64	0.0263721	Healthy	0
C	65	female	No	7.6	0	Eichner B2	Cement		1	-	-	3	3	3	2	178.44	179.27	178.44	178.84	119	0.0265075	Healthy	0
C	49	male	No	14.7	0	Eichner B2	Cement		0	-	-	4	4	3	3	4.23	4.16	5.37	5.27	72	0.0290291	Healthy	0
C	56	female	Yes	1.9	0	Eichner B3	Cement		0	-	-	2	2	2	2	3.81	2.02	3.78	1.99	66	0.031694	Healthy	0
C	53	female	Yes	10	0	Eichner B3	Cement		1	-	-	2	2	1	2	143.69	143.11	143.69	142.6	36	0.0319438	Healthy	0
C	64	female	No	5.8	0	Eichner B1	Screw		0	-	-	2	2	2	2	3.92	3.87	3.9	3.84	97	0.0341837	Healthy	0
C	74	male	Yes	94.1	0	Eichner B3			0	+	-	3	3	2	2	10.28	8.01	10.85	8.41	74	0.0345752	Peri-implant mucositis	0
C	64	female	No	5.8	0	Eichner B1	Screw		0	-	-	2	2	2	2	3.73	3.71	3.73	3.7	97	0.0348525	Healthy	0
C	66	male	Yes	42	20	Eichner B3	Cement		1	+	-	3	3	3	3	11.9	9.91	12.67	10.5	56	0.0404383	Peri-implant mucositis	1
C	67	male	Yes	19.4	0	Eichner B2	Cement		1	-	-	2	2	2	1	80.78	80.52	80.78	80.11	58	0.0406041	Healthy	0
C	63	female	No	3.8	0	Eichner B3	Cement		0	-	-	2	2	3	3	242.13	218.59	242.13	217.56	66	0.0425391	Healthy	0
C	53	female	Yes	15.2	0	Eichner B4	Cement		1	+	-	4	3	3	2	60.75	57.25	60.75	56.92	47	0.0434568	Peri-implant mucositis	0
C	62	female	No	15.5	0	Eichner B2	Cement		0	-	-	2	1	1	3	4.54	3.71	4.06	3.3	46	0.0437273	Healthy	0
C	63	female	No	3.8	0	Eichner B3	Cement		0	+	-	2	2	3	3	271.07	249.16	271.07	248.1	66	0.0449699	Peri-implant mucositis	0
C	65	female	No	0	0	Eichner B1	Cement		0	-	-	1	1	1	1	136.03	133.63	136.03	132.91	31	0.0449901	Healthy	0
C	57	male	No	18	0	Eichner B1	Cement		1	-	-	3	3	2	3	389.72	385.41	389.72	384.11	37	0.0467002	Healthy	0
C	70	female	Yes	8.7	0	Eichner B2	Cement		1	-	-	3	2	3	3	65.38	65.13	65.38	64.78	69	0.0481799	Healthy	0
C	64	female	Yes	14.5	0	Eichner B4	Cement		0	+	-	6	6	4	3	9.7	5.1	9.6	5	43	0.0493986	Peri-implant mucositis	0
C	59	female	No	1	0	Eichner B1	Screw		0	-	-	1	1	1	2	336.11	335.12	336.11	334.01	107	0.0495374	Healthy	0
C	45	male	No	34	0	Eichner A2	Cement		0	-	-	4	3	3	3	225.94	241.23	225.94	239.78	43	0.0513411	Healthy	0
C	54	female	Yes	15.2	0	Eichner B4	Cement		1	-	-	3	3	3	3	47.27	47.11	47.27	46.69	37	0.0533108	Healthy	0
C	62	female	No	15.2	0	Eichner B2	Cement		1	-	-	3	2	3	2	10.04	9.87	9.89	9.66	49	0.0537501	Healthy	0
C	53	female	Yes	10	0	Eichner B3	Cement		1	-	-	2	1	2	1	153	153.1	153	152	36	0.0575163	Healthy	0
C	61	male	Yes	44	20	Eichner B2	Screw		1	-	-	4	2	4	3	282.77	232.51	287.14	234.34	84	0.061408	Healthy	0
C	74	female	No	16	0	Eichner C2	Cement		0	-	-	2	2	2	3	13.75	12.9	13.83	12.89	61	0.0615	Healthy	0
C	61	female	Yes	18	0	Eichner B2	Cement		0	-	-	3	2	3	2	6.4	6.8	5.4	5.7	49	0.0625	Healthy	0
C	43	male	No	26.7	0	Eichner A2	Cement		0	+	-	3	2	2	3	14.77	15.91	14.78	15.84	68	0.0628468	Peri-implant mucositis	0
C	59	male	Yes	29.7	10	Eichner B3	Cement		1	-	-	2	2	3	3	11.3	10.98	11.54	11.15	79	0.0629845	Healthy	1
C	63	female	No	3.8	0	Eichner B3	Cement		0	+	-	3	3	3	3	337.41	317.55	337.41	315.9	66	0.0635725	Peri-implant mucositis	0
C	61	male	Yes	58.3	10	Eichner B4	Cement		0	+	-	5	6	5		8.14	7.4	8.1	7.3	68	0.0667789	Peri-implant mucositis	0
C	67	female	Yes	5.7	0	Eichner C2	Screw		0	-	-	3	2	3	2	239.54	231.64	239.54	229.3	67	0.0683811	Healthy	0
C	71	female	No	57.1	0	Eichner B2	Cement		1	-	-	3	2	3	3	10.35	9.61	10.35	9.55	47	0.0695652	Healthy	0
C	59	female	Yes	1.9	0	Eichner B4	Cement		0	-	-	2	2	2	2	201.36	197.66	201.36	196.58	125	0.0697259	Healthy	0
C	61	female	Yes	19	0	Eichner B2	Cement		1	-	-	3	2	3	1	139.79	144.98	139.79	144.07	41	0.0716074	Healthy	0
C	61	female	Yes	46.4	0	Eichner B3	Cement		1	+	-	3	1	2	2	84.59	83.54	84.59	82.98	112	0.0728218	Peri-implant mucositis	0
C	45	male	No	34	0	Eichner A2	Cement		0	+	-	3	4	3	3	273.1	273.59	273.1	271.59	43	0.0732332	Peri-implant mucositis	0
C	65	female	No	12.3	0	Eichner B1	Cement		1	-	-	3	3	3	3	10.71	9.81	12.35	11.22	43	0.0746436	Healthy	0
C	67	female	Yes	5.7	0	Eichner C2	Screw		0	-	-	2	2	2	2	222.3	221.3	222.3	219.6	67	0.0764732	Healthy	0
C	68	female	Yes	30	0	Eichner B1	Cement		1	-	-	3	3	3	3	315.36	279.15	320.01	281.06	67	0.0792786	Healthy	0
C	62	male	Yes	10.9	0	Eichner B1	Cement		1	-	-	2	2	2	2	185.81	184.94	185.81	183.58	93	0.0805124	Healthy	0
C	58	female	No	59.3	0	Eichner B3	Cement		0	-	-	4	3	3	3	12.09	10.71	12.68	11.13	103	0.0809583	Healthy	0
C	61	female	No	20	0	Eichner C2	Screw		0	-	-	2	2	2	1	5.66	5.27	5.66	5.23	142	0.0812721	Healthy	0
C	59	female	Yes	10	0	Eichner B1	Cement		0	-	-	3	3	3	3	104.04	110.68	76.12	80.41	91	0.0820955	Healthy	0
C	67	female	Yes	34.1	0	Eichner C2	Screw		0	+	+	3	4	3	3	11.17	9.75	11.03	9.52	46	0.0830716	Peri-implant mucositis	0
C	46	male	No	42.9	0	Eichner B3	Screw		1	+	-	3	3	3	3	4.2	3.72	3.75	3.29	99	0.0838095	Peri-implant mucositis	0
C	49	female	No	18.8	0	Eichner B3	Cement		0	+	-	6	3	3	3	9.5	9.3	9.7	9.4	66	0.0839392	Peri-implant mucositis	0
C	57	male	No	18	0	Eichner B1	Cement		1	-	-	3	3	3	3	334.02	342.01	334.02	339.98	37	0.0850847	Healthy	0
C	58	male	Yes	38.1	0	Eichner B4	Screw		0	-	-	2	2	2	3	4.28	3.82	4.26	3.77	59	0.0867886	Healthy	0
C	58	female	Yes	8.7	0	Eichner B2	Screw		0	-	-	3	3	3	3	198.44	178.89	198.44	177.56	180	0.0871296	Healthy	0
C	54	female	Yes	4.2	0	Eichner B3	Screw		0	-	-	2	2	2	2	2.63	2.61	2.63	2.59	129	0.0874525	Healthy	1
C	61	male	Yes	58.3	10	Eichner B4	Cement		1	-	-	3	2	2	3	12.8	12.75	12.97	12.82	68	0.0880774	Healthy	0
C	60	female	No	14	0	Eichner B2	Cement		1	-	-	2	2	2	2	3.85	3.89	3.36	3.36	59	0.0883117	Healthy	0
C	57	female	No	41.1	0	Eichner B2	Cement		0	+	-	3	3	2	3	113.85	110.56	113.85	109.34	61	0.0910848	Peri-implant mucositis	0
C	54	female	No	8.7	0	Eichner A3	Screw		1	-	-	3	3	3	3	251.62	208.28	148.37	121.46	78	0.0912704	Healthy	0
C	71	female	Yes	12.5	0	Eichner B3	Cement		1	-	-	2	3	2	2	193.13	192.09	193.13	190.09	111	0.0932015	Healthy	0
C	57	female	No	6.7	0	Eichner B2	Cement		0	+	-	2	1	1	1	157.89	151.11	157.89	149.87	75	0.0942428	Peri-implant mucositis	0
C	70	female	Yes	8.7	0	Eichner B2	Cement		1	-	-	3	2	2	2	56.89	55.81	56.89	55.13	69	0.0956231	Healthy	0
C	60	female	No	9.9	0	Eichner B1	Cement		0	-	-	3	3	3	3	148.48	147.89	148.48	146.45	81	0.0969828	Healthy	0
C	67	female	Yes	5.7	0	Eichner C2	Screw		0	-	-	2	2	2	1	312.3	303.64	312.3	299.3	67	0.0972783	Healthy	0
C	66	male	Yes	6	0	Eichner C3	Screw		1	+	-	2	2	2	2	76.4	74.73	76.4	74.11	37	0.0973822	Peri-implant mucositis	0
C	71	male	Yes	1.2	0	Eichner B4	Cement		1	-	-	3	1	2	2	63.32	63.57	63.32	62.87	76	0.0994946	Healthy	0
C	67	male	Yes	19.4	0	Eichner B2	Cement		1	-	-	2	2	2	1	83.1	82.1	83.1	81.06	58	0.10012	Healthy	0
C	59	female	Yes	8	0	Eichner A3	Cement		1	-	-	2	2	2	1	95.19	94.78	95.19	93.68	60	0.104003	Healthy	0
C	61	male	No	14.3	0	Eichner B1	Cement		1	-	-	1	2	2	3	167	165.3	167	163.56	39	0.104192	Healthy	0
C	59	female	Yes	1.9	0	Eichner B4	Cement		0	-	-	1	1	1	1	191.11	189.49	191.11	187.14	125	0.104521	Healthy	0
C	48	male	No	14.7	0	Eichner B2	Cement		0	-	-	2	2	2	2	5.87	5.37	5.9	5.35	87	0.104539	Healthy	0
C	43	male	Yes	15	0	Eichner B1	Screw		0	+	-	3	1	1	1	167.9	157.85	167.9	156.31	91	0.105479	Peri-implant mucositis	0
C	29	male	Yes	47	20	Eichner B1	Cement			-	-	2	1	2	3	150.71	148.48	150.71	146.69	48	0.106894	Healthy	0
C	65	female	No	0	0	Eichner B1	Cement		0	-	-	3	1	1	1	139.72	135.74	139.72	133.97	31	0.10768	Healthy	0
C	54	female	Yes	15.2	0	Eichner B4	Cement		0	-	-	3	1	2	3	68.47	69.58	68.47	68.76	34	0.107784	Healthy	0
C	85	male	No	39.3	0	Eichner A3	Cement		0	+	-	3	3	3	2	170.88	165.39	170.88	163.78	56	0.108351	Peri-implant mucositis	0
C	60	female	Yes	50	0	Eichner B3	Screw		0	-	-	2	2	3	3	18.66	17.46	19.71	18.3	67	0.108429	Healthy	0
C	67	female	No	57.1	0	Eichner B2	Screw		0	+	-	2	3	8	3	13.45	10.06	10.65	7.85	88	0.108662	Peri-implant mucositis	0
C	60	female	No	9.9	0	Eichner B1	Cement		0	-	-	3	3	3	3	168.5	166.52	168.5	164.89	81	0.111246	Healthy	0
C	67	male	Yes	15.6	0	Eichner B1	Cement		1	-	-	2	2	3	1	184.33	184.33	184.33	182.46	75	0.111593	Healthy	0
C	73	female	No	17.9	0	Eichner C1	Cement		0	+	-	3	3	3	4	233.69	231.31	233.69	229.3	140	0.111815	Peri-implant mucositis	0
C	64	female	Yes	8.7	0	Eichner B2	Screw		1	-	-	3	3	3	3	221.23	211.36	221.23	209.44	108	0.112824	Healthy	0
C	70	female	Yes	8.7	0	Eichner B2	Cement		1	-	-	3	3	2	2	61.27	61.21	61.27	60.43	69	0.114575	Healthy	0
C	57	male	No	18	0	Eichner B1	Cement		1	+	-	4	3	4	4	331.34	341.18	331.34	338.46	37	0.114927	Peri-implant mucositis	0
C	67	male	Yes	15.6	0	Eichner B1	Cement		0	-	-	2	2	2	1	181.71	179.71	181.71	177.81	75	0.115018	Healthy	0
C	37	female	Yes	7	0	Eichner B1	Screw		0	-	-	2	1	1	2	126.12	122.32	126.12	120.59	155	0.116595	Healthy	0
C	76	male	Yes	31	0	Eichner B2	Cement		1	+	-	3	3	2	3	9.41	9.26	9.56	9.31	46	0.117417	Peri-implant mucositis	0
C	65	female	No	0	0	Eichner B1	Cement		0	-	-	1	1	1	1	159.2	154.36	159.2	152.46	31	0.119347	Healthy	0
C	55	female	No	4.8	0	Eichner A3	Cement		0	-	-	2	1	3	3	189.27	178.11	189.27	175.84	142	0.119934	Healthy	0
C	73	female	No	17.9	0	Eichner C1	Cement		0	-	-	3	3	3	3	203.4	198.3	203.4	196.63	140	0.123156	Healthy	0
C	48	female	No	13.5	0	Eichner A2	Cement		0	-	-	3	3	3	2	174.95	173.57	174.95	171.61	115	0.123235	Healthy	0
C	70	female	Yes	8.7	0	Eichner B2	Cement		1	-	-	2	2	2	3	96.13	95.55	96.13	94.61	69	0.12712	Healthy	0
C	61	female	Yes	46.4	0	Eichner B3	Cement		1	+	-	2	1	1	2	76.41	76.13	76.41	75.04	112	0.128386	Peri-implant mucositis	0
C	63	male	Yes	29.7	10	Eichner B3	Cement		1	-	-	4	3	2	3	7.97	7.47	7.91	7.29	36	0.132996	Healthy	1
C	75	male	No	4.2	0	Eichner B2	Cement		1	+	-	3	2	2	1	64.03	64.05	64.03	63.09	64	0.134937	Peri-implant mucositis	0
C	61	female	No	20	0	Eichner C2	Screw		0	-	-	3	3	3	1	5.93	5.61	5.93	5.54	142	0.13575	Healthy	0
C	54	female	Yes	8.7	0	Eichner B1	Cement		0	-	-	2	1	2	1	160.5	161.4	160.5	159.4	123	0.137072	Healthy	0
C	70	female	Yes	8.7	0	Eichner B2	Cement		1	-	-	2	2	2	2	63.16	63.13	63.16	62.14	69	0.14107	Healthy	0
C	60	female	No	16	0	Eichner B1	Cement		0	-	-	2	2	2	2	236.79	219.56	236.79	215.61	83	0.141792	Healthy	0
C	60	male	No	29.6	0	Eichner B1	Cement		1	-	-	3	2	2	3	15.49	14.82	16.88	15.94	96	0.142985	Healthy	0
C	77	female	No	16	0	Eichner B3	Cement		0	-	-	3	2	2	2	2.89	2.7	3.25	3	104	0.145329	Healthy	0
C	60	female	No	14	0	Eichner B2	Cement		1	-	-	1	1	2	1	4.25	4.25	3.94	3.89	59	0.145939	Healthy	0
C	58	female	Yes	40.9	0	Eichner B1	Cement		1	-	-	1	1	1	1	117.96	124.17	118.53	123.18	63	0.147558	Healthy	0
C	58	male		24	15	Eichner C1	Cement		0	+	-	3	3	3	3	15.24	15.32	17.38	17.3	66	0.147785	Peri-implant mucositis	0
C	61	female	Yes	9	0	Eichner B2	Cement		0	-	-	2	2	2	2	174.41	171.56	174.41	169.56	65	0.149074	Healthy	0
C	71	male	Yes	70	0	Eichner C3	Screw		0	+	-	2	1	1	1	108.88	107.89	108.88	106.63	108	0.150441	Peri-implant mucositis	0
C	66	female	No	28	0	Eichner B2	Screw		0	+	-	3	3	2	1	156.97	151.46	156.97	149.64	124	0.150729	Peri-implant mucositis	0
C	66	female	No	4.2	0	Eichner B2	Cement		1	-	-	2	2	2	1	247.89	233.33	247.89	229.56	97	0.152084	Healthy	0
C	73	female	No	17.9	0	Eichner C1	Cement		0	-	-	3	3	3	4	218.56	201.63	218.56	199.41	140	0.152361	Healthy	0
C	55	female	No	1	0	Eichner B2	Screw		0	-	-	2	2	1	1	181.6	174	181.6	171.56	131	0.154515	Healthy	0
C	54	female	Yes	8.7	0	Eichner B1	Cement		1	-	-	3	1	2	1	138.6	137.8	138.6	135.64	123	0.155844	Healthy	0
C	43	male	Yes	15	0	Eichner B1	Screw		0	+	-	2	2	3	4	150.22	136.45	150.22	134.1	91	0.156437	Peri-implant mucositis	0
C	72	female	No	7.4	0	Eichner B2	Screw		0	-	-	1	3	1	2	314.41	301.36	314.41	296.36	33	0.159028	Healthy	0
C	43	male	No	26.7	0	Eichner A2	Cement		1	+	-	3	2	2	3	12.1	13.66	12.3	13.69	68	0.159175	Peri-implant mucositis	0
C	52	female	No	10	0	Eichner A2	Cement		1	-	-	3	3	3	3	99.05	105.08	92.07	96.34	109	0.159506	Healthy	0
C	66	female	No	28	0	Eichner B2	Screw		0	+	-	5	3	2	4	189.97	178.96	189.97	176.32	124	0.159815	Peri-implant mucositis	0
C	72	female	No	7.4	0	Eichner B2	Screw		0	-	-	1	1	3	3	331.2	311.65	331.2	307.54	33	0.161322	Healthy	0
C	84	female	No	0	0	Eichner C2	Screw		0	-	-	2	2	2	1	4.01	3.94	4.01	3.89	64	0.162095	Healthy	0
C	66	female	No	28	0	Eichner B2	Screw		0	-	-	2	2	2	1	148.98	144.56	148.98	142.68	124	0.164049	Healthy	0
C	67	female	Yes	34.1	0	Eichner C2	Screw		0	+	-	6	3	3	4	9.79	8.4	9.61	8.02	46	0.164297	Peri-implant mucositis	0
C	60	female	No	16	0	Eichner B1	Cement		0	-	-	3	2	3	2	211.11	203.6	211.11	200.13	83	0.164369	Healthy	0
C	57	female	No	6.7	0	Eichner B2	Cement		0	-	-	1	1	1	2	178	175.89	178	173.45	75	0.164494	Healthy	0
C	65	female	No	0	0	Eichner B1	Cement		0	-	-	1	3	3	1	150.79	149.61	150.79	147.12	31	0.16513	Healthy	0
C	71	male	Yes	70	0	Eichner C3	Screw		0	+	-	3	2	2	1	80.65	75.69	80.65	74.11	108	0.166522	Peri-implant mucositis	0
C	55	female	No	1	0	Eichner B2	Screw		0	-	-	2	1	1	1	157.28	155.95	157.28	153.33	131	0.166582	Healthy	0
C	66	female	No	4.2	0	Eichner B2	Cement		1	-	-	2	2	2	1	211.69	207.88	211.69	205.14	97	0.168265	Healthy	0
C	69	male	Yes	28	0	Eichner C3	Screw		0	+	-	3	3	3	3	146.21	144.23	146.21	142.33	43	0.168935	Peri-implant mucositis	0
C	57	female	Yes	11	0	Eichner B2	Cement		1	+	+	7	12	12	9	27	22	5	4	57	0.17037	Peri-implant mucositis	0
C	58	female	Yes	26.9	0	Eichner A3	Cement		1	-	-	2	1	2	2	189.32	188.22	189.32	185.27	52	0.171403	Healthy	0
C	63	female	No	8.7	0	Eichner B3	Cement		1	+	-	3	1	3	3	67.01	67.89	67.01	66.45	104	0.171915	Peri-implant mucositis	0
C	63	female	No	8.7	0	Eichner B3	Cement		1	-	-	3	2	3	3	79.16	78.88	79.16	77.64	104	0.172309	Healthy	0
C	63	male	Yes	29.7	10	Eichner B3	Cement		0	-	-	3	2	2	2	10	9.35	10.2	9.36	36	0.173529	Healthy	1
C	57	female	No	15	0	Eichner B1	Cement		1	-	-	3	2	3	2	2.79	2.79	2.86	2.81	73	0.174825	Healthy	0
C	59	female	Yes	2.2	0	Eichner B4	Cement		1	-	-	3	3	1	2	60.44	59.48	60.44	58.14	91	0.177366	Healthy	0
C	63	female	No	10	0	Eichner C2	Cement		1	+	-	3	6	3	3	8.48	4.94	8.76	4.88	52	0.178287	Peri-implant mucositis	0
C	63	female	No	1	0	Eichner B2	Cement		0	-	-	2	1	2	1	168.03	165	168.03	162.39	33	0.178629	Healthy	0
C	74	female	No	16	0	Eichner C2			0	+	-	3	2	2	2	10.52	10.19	10.88	10.31	61	0.178678	Peri-implant mucositis	0
C	41	female	No	8.8	0	Eichner A2	Cement		1	-	-	2	2	3	2	3.33	2.92	2.34	2.01	59	0.179025	Healthy	0
C	72	female	No	7.4	0	Eichner B2	Screw		0	-	-	1	1	2	3	255.78	245.65	255.78	241.63	33	0.180741	Healthy	0
C	64	female	Yes	8.7	0	Eichner B2	Screw		0	+	-	3	3	3	3	219.76	210.54	219.76	207.88	108	0.181562	Peri-implant mucositis	0
C	58	female	No	2.8	0	Eichner B1	Cement		0	+	-	2	2	1	3	178	174.41	178	171.59	133	0.182191	Peri-implant mucositis	0
C	29	male	Yes	47	20	Eichner B1	Cement			-	-	1	1	2	2	151.4	149.41	151.4	146.34	48	0.182497	Healthy	0
C	58	female	Yes	8.7	0	Eichner B2	Screw		0	+	-	3	3	3	3	156.11	141.39	156.11	138.52	180	0.183845	Peri-implant mucositis	0
C	57	female	No	6.7	0	Eichner B2	Cement		0	-	-	1	1	2	1	201.8	207.66	201.8	204.56	75	0.184341	Healthy	0
C	60	male	Yes	35.6	0	Eichner B3	Screw		0	+	-	3	2	2	3	248.56	243.13	248.56	239.6	148	0.184623	Peri-implant mucositis	0
C	73	female	No	35.2	0	Eichner B1	Cement		0	+	-	3	3	2	2	8.31	7.29	8.57	7.33	68	0.18655	Peri-implant mucositis	0
C	56	female	Yes	3.6	0	Eichner B4	Cement		0	-	-	3	3	3	1	67.78	63.57	72.28	66.29	56	0.186835	Healthy	0
C	52	female	No	46.7	0	Eichner B1	Cement		0	-	-	3	3	3	3	14.35	14.23	14.57	14.21	56	0.187978	Healthy	0
C	72	female	No	7.4	0	Eichner B2	Screw		0	-	-	1	1	1	2	296.87	287.96	296.87	283.1	33	0.188264	Healthy	0
C	66	female	No	4.2	0	Eichner B2	Cement		1	-	-	2	2	2	1	256.64	243.65	256.64	239.87	97	0.191474	Healthy	0
C	66	female	No	2.7	0	Eichner B1	Cement		0	+	+	1	2	4	2	294.87	277.46	294.87	272.5	36	0.193441	Peri-implant mucositis	0
C	58	female	Yes	8.7	0	Eichner B2	Screw		0	+	-	3	3	3	3	172.01	166.56	172.01	163.66	180	0.193884	Peri-implant mucositis	0
C	63	female	No	1	0	Eichner B2	Cement		0	-	-	1	1	1	1	161.38	154.69	161.38	151.56	33	0.193952	Healthy	0
C	48	female	Yes	17.3	0	Eichner B2	Screw		0	-	-	3	3	3	3	410.4	352.96	410.4	344.98	86	0.194444	Healthy	0
C	55	male	No	12	0	Eichner B1	Cement		1	-	-	3	3	3	1	146.11	148.33	146.11	145.17	88	0.194648	Healthy	0
C	60	male	Yes	32.4	0	Eichner A3	Cement		1	-	-	3	3	3	2	173.16	177.37	173.16	174.27	52	0.196928	Healthy	0
C	76	female	No	0	0	Eichner B2	Screw		0	-	-	2	2	2	4	5.36	4.48	5.46	4.48	165	0.199005	Healthy	0
C	65	female	No	7.6	0	Eichner B2	Cement		1	-	-	3	3	3	1	173.77	174.96	173.77	171.81	119	0.199402	Healthy	0
C	65	male	No	10	0	Eichner B2	Cement		0	-	-	3	3	3	3	86.83	88.81	85.59	85.99	50	0.199427	Healthy	0
C	60	female	No	1	0	Eichner A2	Cement		0	-	-	3	3	3	4	146.16	144.1	146.16	141.55	77	0.200636	Healthy	0
C	67	female	Yes	5.7	0	Eichner C2	Screw		0	-	-	3	2	3	3	213.3	219.6	213.3	216.3	67	0.201125	Healthy	0
C	66	female	No	28	0	Eichner B2	Screw		0	-	-	1	1	1	1	211.45	210.69	211.45	207.85	124	0.201466	Healthy	0
C	67	female	Yes	5.7	0	Eichner C2	Screw		0	-	-	2	2	2	2	256.41	244.65	256.41	239.44	67	0.20319	Healthy	0
C	45	male	No	34	0	Eichner A2	Cement		0	+	-	4	4	4	3	260.57	269.43	223.99	225.89	43	0.204159	Peri-implant mucositis	0
C	59	female	Yes	1.9	0	Eichner B4	Cement		0	-	-	1	1	1	2	226.89	223.56	226.89	219.99	125	0.204548	Healthy	0
C	66	female	No	2.7	0	Eichner B1	Cement		0	-	-	1	1	1	1	313.6	304.56	313.6	298.91	36	0.207191	Healthy	0
C	65	female	No	16.3	0	Eichner A2	Cement		0	-	-	2	2	2	1	178.27	176.57	178.27	172.46	58	0.207494	Healthy	0
C	65	female	No	20	0	Eichner B1	Screw		1	-	-	2	2	2	2	13.48	11.59	14.39	12.11	82	0.20971	Healthy	0
C	60	male	Yes	17	0	Eichner B1	Cement		1	-	-	2	1	2	1	3.28	3.15	3.28	3.09	53	0.210366	Healthy	0
C	67	female	Yes	5.7	0	Eichner C2	Screw		0	-	-	3	2	1	1	211.49	207.45	211.49	203	67	0.210412	Healthy	0
C	72	female	No	7.4	0	Eichner B2	Screw		0	-	-	1	1	1	2	269.54	254.36	269.54	249.99	33	0.210766	Healthy	0
C	67	male	Yes	28.9	0	Eichner B3	Cement		0	+	-	3	2	2	2	11	9.76	10.91	9.48	63	0.210969	Peri-implant mucositis	0
C	71	male	Yes	70	0	Eichner C3	Screw		0	+	-	2	2	2	2	117.89	113.56	117.89	111.63	108	0.212826	Peri-implant mucositis	0
C	60	male	Yes	35.6	0	Eichner B3	Screw		0	-	-	3	2	2	1	278.56	269.3	278.56	263.33	148	0.214316	Healthy	0
C	61	female	No	20	0	Eichner C2	Screw		0	-	-	1	1	1	1	6.53	6.27	6.45	6.1	142	0.21671	Healthy	0
C	58	female	No	17	0	Eichner B3	Cement		0	-	-	3	2	3	2	62.17	61.96	62.17	60.46	71	0.217147	Healthy	0
C	46	male	No	42.9	0	Eichner B3	Screw		1	+	-	3	2	3	3	4.02	3.65	3.65	3.22	99	0.219032	Peri-implant mucositis	0
C	60	male	Yes	35.6	0	Eichner B3	Screw		0	-	-	2	2	2	2	243.33	226.98	243.33	221.6	148	0.221099	Healthy	0
C	71	male	Yes	70	0	Eichner C3	Screw		0	+	-	1	2	3	2	156.55	151.11	156.55	148.44	108	0.221718	Peri-implant mucositis	0
C	58	female	Yes	10.2	0	Eichner A3	Cement		1	-	-	4	3	3	2	168.13	167.44	168.13	164.01	106	0.22441	Healthy	0
C	47	female	No	13	0	Eichner B2	Cement		1	-	-	1	1	2	1	2.01	1.74	1.82	1.54	98	0.224455	Healthy	0
C	61	male	Yes	58.3	10	Eichner B4	Cement		1	-	-	2	2	2	3	16.89	15.46	16.89	15.13	68	0.224689	Healthy	0
C	58	male		24	15	Eichner C1	Cement		0	+	-	3	3	3	3	13.83	13.79	16.53	16.23	66	0.228848	Peri-implant mucositis	0
C	54	female	Yes	4.2	0	Eichner B3	Screw		0	-	-	2	2	2	2	3.49	3.33	3.49	3.25	129	0.229226	Healthy	1
C	65	female	No	15.2	0	Eichner B1	Cement		0	-	-	3	3	2	2	11.82	11.79	12.14	11.83	92	0.229973	Healthy	0
C	56	female	No	16	0	Eichner B1	Cement		1	-	-	2	1	2	1	3.28	3.72	2.79	3.1	112	0.230352	Healthy	0
C	69	male	No	1	0	Eichner B2	Cement		1	-	-	2	2	2	2	10.56	9.23	9.79	8.29	45	0.2318	Healthy	0
C	56	female	Yes	1.9	0	Eichner B3	Cement		0	-	-	2	1	1	1	3.34	2.05	2.2	1.29	66	0.232975	Healthy	0
C	66	male	Yes	6	0	Eichner C3	Screw		1	+	-	2	2	2	2	77.1	75.8	77.1	74.3	37	0.233463	Peri-implant mucositis	0
C	60	male	Yes	35.6	0	Eichner B3	Screw		0	-	-	2	1	2	2	219.56	211.48	219.56	206.98	148	0.235699	Healthy	0
C	73	female		36.4	0	Eichner B2	Cement		1	-	-	2	2	2	2	12.34	12.53	12.11	12.01	43	0.236547	Healthy	0
C	71	male	Yes	70	0	Eichner C3	Screw		0	+	-	2	2	2	1	115.49	113.87	115.49	111.47	108	0.238982	Peri-implant mucositis	0
C	42	female	No	27.8	0	Eichner B1	Cement		0	+	-	2	3	3	2	12.85	12.4	13.37	12.58	73	0.240681	Peri-implant mucositis	0
C	66	male	Yes	6	0	Eichner C3	Screw		1	-	-	2	2	2	2	84.72	85.91	84.72	84.21	37	0.240793	Healthy	0
C	64	female	No	2.8	0	Eichner B1	Cement		0	-	-	1	2	1	1	189.26	178.95	189.26	174.98	57	0.241229	Healthy	0
C	65	female	Yes	8.7	0	Eichner B2	Screw		0	+	-	4	3	3	6	200.01	195.36	200.01	191.56	98	0.246988	Peri-implant mucositis	0
C	59	female	Yes	1.9	0	Eichner B4	Cement		0	-	-	2	1	1	2	221.54	219.56	221.54	216.14	125	0.246998	Healthy	0
C	52	male	Yes	5.4	0	Eichner B3	Cement		1	-	-	3	3	3	3	79.63	79.65	79.63	77.86	44	0.247269	Healthy	0
C	68	female	Yes	30	0	Eichner B1	Cement		1	-	-	3	3	3	3	300.13	272.15	296.02	262.01	67	0.249143	Healthy	0
C	60	male	Yes	70.8	0	Eichner B2	Screw		1	-	-	5	3	4	3	14.15	11.96	13.42	11.05	41	0.251065	Healthy	1
C	58	male		24	15	Eichner C1	Screw		0	+	-	4	4	3	3	10.21	8.56	10.51	8.5	66	0.251941	Peri-implant mucositis	0
C	60	male	Yes	70.8	0	Eichner B2	Screw		1	+	-	5	3	3	3	15.02	14.42	15.16	14.26	41	0.25246	Peri-implant mucositis	1
C	55	male	No	12	0	Eichner B1	Cement		1	-	-	3	2	3	1	176.56	179.47	176.56	175.41	88	0.252945	Healthy	0
C	65	female	No	5.4	0	Eichner B1	Cement		1	-	-	3	3	3	2	10	8.08	9.88	7.73	66	0.256113	Healthy	0
C	88	male	Yes	75	0	Eichner C2			0	+	-	4	5	4	6	12.13	10.73	12.05	10.39	48	0.256945	Peri-implant mucositis	0
C	71	male	Yes	70	0	Eichner C3	Screw		0	+	-	1	1	1	1	120.77	118.88	120.77	116.45	108	0.261572	Peri-implant mucositis	0
C	60	male	Yes	70.8	0	Eichner B2	Screw		1	+	-	3	3	3	3	14.84	13.6	15.02	13.42	41	0.264117	Peri-implant mucositis	1
C	67	female	Yes	5.7	0	Eichner C2	Screw		0	-	-	1	1	1	3	210.9	207.66	210.9	203.33	67	0.266904	Healthy	0
C	53	female	Yes	10	0	Eichner B3	Cement		0	-	-	2	2	2	3	165.3	163.31	165.3	158.38	36	0.268421	Healthy	0
C	66	male	Yes	6	0	Eichner C3	Screw		1	-	-	3	2	2	2	76.24	71.17	76.24	69.46	37	0.26915	Healthy	0
C	58	female	No	59.3	0	Eichner B3	Cement		1	+	-	5	3	3	3	11.78	11.46	12.92	12.22	103	0.270149	Peri-implant mucositis	0
C	61	male	Yes	58.3	10	Eichner B4	Cement		1	-	-	2	4	2	2	12.6	11.65	12.6	11.35	68	0.27381	Healthy	0
C	71	male	Yes	70	0	Eichner C3	Screw		0	+	-	3	1	1	3	166.37	155.38	166.37	151.85	108	0.275831	Peri-implant mucositis	0
C	73	female	No	17.9	0	Eichner C1	Cement		0	-	-	3	3	3	4	246.94	233.56	246.94	228.97	140	0.278813	Healthy	0
C	49	female	No	13	0	Eichner B1	Cement		1	-	-	2	2	2	2	27	22	5.5	4.3	78	0.280471	Healthy	0
C	67	female	Yes	34.1	0	Eichner C2			1	-	-	2	2	2	2	14.98	14.21	15.85	14.69	46	0.283195	Healthy	0
C	73	female	Yes	7	0	Eichner B2	Cement		0	-	-	1	1	1	1	3.84	3.19	4.75	3.81	38	0.286239	Healthy	0
C	71	male	Yes	70	0	Eichner C3	Screw		0	+	-	1	1	2	1	109.66	109.56	109.66	107.1	108	0.291629	Peri-implant mucositis	0
C	68	female	No	31.3	0	Eichner B3	Screw		0	-	-	3	3	3	3	10.7	8.54	11.33	8.65	114	0.294704	Healthy	0
C	58	female	No	59.3	0	Eichner B3	Cement		0	+	-	6	5	3	6	14.97	13.27	15.17	13	103	0.29485	Peri-implant mucositis	0
C	63	female	No	10	0	Eichner C2	Cement		0	-	-	3	3	2	4	12.49	9.7	12.51	9.34	52	0.300186	Healthy	0
C	54	female	No	25	0	Eichner A2	Cement		1	-	-	3	3	3	3	138.13	146.93	138.13	143.14	84	0.301817	Healthy	0
C	71	male	Yes	70	0	Eichner C3	Screw		0	+	-	1	1	1	1	134.63	128	134.63	124.87	108	0.302236	Peri-implant mucositis	0
C	58	male	Yes	38.1	0	Eichner B4	Screw		0	-	-	2	2	3	4	4.02	3.6	4.17	3.65	59	0.303339	Healthy	0
C	63	female	Yes	32.4	0	Eichner A3	Cement		0	-	-	3	3	2	4	99.74	99.81	195.13	190.67	54	0.306259	Healthy	0
C	37	female	Yes	7	0	Eichner B1	Screw		0	-	-	2	2	2	1	148.49	142.3	148.49	138.3	155	0.309785	Healthy	0
C	63	female	No	10	0	Eichner C2	Cement		0	+	-	3	2	3	3	12.22	9.63	12.88	9.75	52	0.310648	Peri-implant mucositis	0
C	71	male	Yes	70	0	Eichner C3	Screw		0	+	-	1	1	1	1	134.84	128.46	134.84	125.23	108	0.311406	Peri-implant mucositis	0
C	68	male	Yes	23.8	0	Eichner B2	Screw			-	-	3	3	3	3	406.11	406.11	406.11	396.38	43	0.311467	Healthy	1
C	69	male	No	1	0	Eichner B2	Cement		0	-	-	2	2	4	2	13.88	12.52	12	10.45	45	0.31184	Healthy	0
C	47	female	No	13	0	Eichner B2	Cement		1	-	-	3	2	3	2	2.46	2.14	2.6	2.18	97	0.314572	Healthy	0
C	62	female	Yes	15	0	Eichner B1	Cement		1	-	-	2	1	2	2	2.62	2.57	2.77	2.65	66	0.315085	Healthy	0
C	55	female	No	14	0	Eichner A3	Cement		1	-	-	2	2	2	2	2.77	2.62	2.57	2.36	111	0.316945	Healthy	0
C	53	female	No	18.5	0	Eichner B1	Cement		1	-	-	3	2	3	2	225.28	225.28	225.28	220.49	154	0.318936	Healthy	0
C	73	female	Yes	75	0	Eichner C2	Screw		0	+	-	3	4	4	4	8.65	4.65	8.28	4.14	69	0.319364	Peri-implant mucositis	1
C	60	female	Yes	50	0	Eichner B3	Screw		0	-	-	2	2	2	2	14.3	12.98	15.42	13.56	67	0.325621	Healthy	0
C	56	female	Yes	3.6	0	Eichner B4	Cement		1	-	-	3	3	3	2	66.22	58.69	68.88	58.55	56	0.326332	Healthy	0
C	71	female	No	57.1	0	Eichner B2	Cement		1	-	-	3	3	3	3	9.41	8.47	9.05	7.85	47	0.32703	Healthy	0
C	64	female	No	7.6	0	Eichner B2	Cement		1	-	-	2	3	2	2	162.52	160.56	162.52	155.24	135	0.327344	Healthy	0
C	64	female	No	5.8	0	Eichner B1	Screw		1	-	-	2	2	2	2	4.07	3.94	3.64	3.43	97	0.334767	Healthy	0
C	58	female	Yes	40.9	0	Eichner B1	Cement		1	-	-	2	1	2	1	120.21	118.38	117.28	111.8	63	0.346527	Healthy	0
C	62	female	Yes	15	0	Eichner B1	Cement		0	-	-	2	1	2	2	2.56	2.56	2.62	2.55	66	0.347328	Healthy	0
C	74	female	No	16	0	Eichner C2	Cement		0	-	-	3	2	2	3	13.55	11.63	13.54	11.15	61	0.348166	Healthy	0
C	69	male	Yes	28	0	Eichner C3	Screw		0	-	-	3	3	2	3	161.05	150.16	208.69	188.96	43	0.350004	Healthy	0
C	52	female	No	17	0	Eichner B1	Cement		1	-	-	3	2	3	2	3.1	2.83	3.1	2.72	51	0.354839	Healthy	0
C	69	male	Yes	28	0	Eichner C3	Screw		0	-	-	3	3	3	3	144.35	133.18	210.4	188.32	43	0.358301	Healthy	0
C	45	female	No	14.3	0	Eichner A2	Cement		1	-	-	2	1	2	3	184.27	185.39	184.27	179.34	34	0.361155	Healthy	0
C	69	male	No	1	0	Eichner B2	Cement		0	-	-	2	3	3	3	17.48	12.97	17.29	12.19	45	0.36959	Healthy	0
C	60	male	Yes	17	0	Eichner B1	Cement		1	-	-	3	1	3	1	3.83	3.75	3.83	3.64	53	0.373368	Healthy	0
C	63	female	No	10	0	Eichner C2	Cement		0	-	-	2	2	2	2	12.7	10.91	13.34	10.96	52	0.374659	Healthy	0
C	69	male	Yes	28	0	Eichner C3	Screw		0	-	-	2	2	3	3	143.18	132.22	209.61	187.52	43	0.374909	Healthy	0
C	45	male	No	34	0	Eichner B1	Cement		1	-	-	3	2	3	3	10.71	9.7	10.89	9.49	65	0.376793	Healthy	0
C	62	male	Yes	88	20	Eichner B4	Screw		0	-	-	3	2	2	2	10.04	6.75	10.69	6.61	56	0.377831	Healthy	0
C	71	male	Yes	70	0	Eichner C3	Screw		0	+	-	2	2	2	2	156.72	147.77	156.72	143.21	108	0.378254	Peri-implant mucositis	0
C	49	female	No	13	0	Eichner B1	Cement		1	-	-	1	1	2	1	27	22	5.5	4.3	78	0.379461	Healthy	0
C	53	female	Yes	21.3	0	Eichner B1	Cement		1	-	-	3	2	3	1	143.54	143.4	143.54	137.32	110	0.381218	Healthy	0
C	59	female	No	16	0	Eichner A2	Cement		1	-	-	3	2	3	3	2.46	2.66	2.7	2.83	63	0.381256	Healthy	0
C	56	female	Yes	1.9	0	Eichner B3	Cement		0	-	-	1	1	1	1	6.16	5	6.29	4.93	66	0.390663	Healthy	0
C	74	female	Yes	51	0	Eichner B2	Cement		1	+	-	3	3	3	3	1.33	1.26	1.01	0.91	91	0.394216	Peri-implant mucositis	0
C	53	male	Yes	48	0	Eichner A2	Cement		1	+	-	3	2	3	2	131.24	131.22	131.24	127.2	83	0.398202	Peri-implant mucositis	0
C	68	male	Yes	28.9	0	Eichner B3	Cement		0	-	-	3	2	2	2	10.49	9.87	9.13	8.22	45	0.405675	Healthy	0
C	60	male	Yes	70.8	0	Eichner B2	Screw		1	-	-	3	3	3	6	15.05	16.1	15.18	15.7	41	0.408386	Healthy	1
C	63	female	Yes	50	0	Eichner C2			1	+	-	2	2	3	2	14.4	11.8	14.9	11.6	46	0.40921	Peri-implant mucositis	0
C	74	female	No	16	0	Eichner C2	Cement		0	-	-	3	3	3	3	13.89	12.9	13.84	12.36	61	0.410114	Healthy	0
C	63	female	No	2.9	0	Eichner B1	Cement		1	+	-	1	2	2	3	183.53	189.59	183.53	182.7	57	0.412957	Peri-implant mucositis	0
C	69	male	No	1	0	Eichner B2	Cement		1	-	-	3	2	3	3	13.67	11.62	13.64	11.03	45	0.413856	Healthy	0
C	63	male	Yes	22.7	0	Eichner B2	Cement		1	-	-	3	2	2	3	95.02	84	95.02	80.06	154	0.41465	Healthy	0
C	46	male	No	42.9	0	Eichner B3	Screw		1	+	-	4	3	2	3	3.85	3.5	3.62	3.14	99	0.416876	Peri-implant mucositis	0
C	54	female	No	8.7	0	Eichner A3	Screw		1	+	-	3	3	2	2	309.03	272.12	180.8	152.64	78	0.417611	Peri-implant mucositis	0
C	61	female	Yes	9	0	Eichner B2	Cement		1	-	-	3	2	2	2	196.02	188	196.02	181.58	65	0.425773	Healthy	0
C	69	female	Yes	10	10	Eichner B2	Cement		1	-	-	3	3	3	3	87.28	90.14	70.26	70.26	54	0.425985	Healthy	0
C	61	male	Yes	34.5	0	Eichner B2	Screw		0	-	-	3	4	3	2	10.2	8.37	9.54	7.35	72	0.426258	Healthy	1
C	38	female	Yes	20	0	Eichner A2	Cement		1	-	-	2	2	2	2	151.56	147.34	151.56	140.7	132	0.43811	Healthy	0
C	69	male	Yes	28	0	Eichner C3	Screw		0	-	-	3	3	3	3	113.84	104.36	149.78	130.7	43	0.441121	Healthy	0
C	60	male	Yes	35.6	0	Eichner B3	Screw		0	-	-	1	1	1	1	278.33	266.67	278.33	255.9	148	0.444993	Healthy	0
C	71	male	Yes	70	0	Eichner C3	Screw		0	+	-	1	1	1	1	137.12	133.45	137.12	128.74	108	0.446543	Peri-implant mucositis	0
C	63	female	Yes	32.4	0	Eichner A3	Cement		0	-	-	1	2	1	4	85.88	85.43	184.74	176.57	54	0.448321	Healthy	0
C	68	male	Yes	23.8	0	Eichner B2	Screw			+	-	4	3	4	4	411.82	411.82	411.82	397.61	43	0.44857	Peri-implant mucositis	1
C	62	female	No	15.5	0	Eichner B2	Cement		0	-	-	1	1	1	2	3.83	3.18	3.4	2.64	46	0.457441	Healthy	0
C	71	male	Yes	70	0	Eichner C3	Screw		0	+	-	1	1	1	2	135.53	133.4	135.53	128.63	108	0.457537	Peri-implant mucositis	0
C	71	male	Yes	70	0	Eichner C3	Screw		0	+	-	1	1	1	3	126.15	121.89	126.15	117.44	108	0.458581	Peri-implant mucositis	0
C	60	female	Yes	50	0	Eichner B3	Screw		0	-	-	3	2	2	2	17.9	17.2	19.3	17.95	67	0.462631	Healthy	0
C	67	male	Yes	28.9	0	Eichner B3	Cement		1	-	-	2	2	2	2	13.03	11.65	11.75	10.03	56	0.465446	Healthy	0
C	58	male		24	15	Eichner C1	Cement		0	+	-	4	3	4	3	15.88	14.04	16.66	14.13	66	0.467892	Peri-implant mucositis	0
C	61	female	No	20	0	Eichner C2	Screw		0	+	-	1	1	2	1	5.55	5.06	5.55	4.86	142	0.468468	Peri-implant mucositis	0
C	67	female	Yes	5.7	0	Eichner C2	Screw		0	-	-	1	1	1	3	265.78	254.63	265.78	246.3	67	0.470126	Healthy	0
C	71	female	Yes	12.5	0	Eichner B3	Cement		1	-	-	2	1	2	2	199.65	200.04	199.65	192.78	107	0.472727	Healthy	0
C	64	female	No	7.6	0	Eichner B2	Cement		1	-	-	3	3	2	2	140.8	142.34	140.8	135.68	135	0.473011	Healthy	0
C	71	male	Yes	70	0	Eichner C3	Screw		0	+	-	1	1	1	2	134.13	129.56	134.13	124.65	108	0.475882	Peri-implant mucositis	0
C	52	female	No	17	0	Eichner B1	Cement		0.5	-	-	3	2	3	2	2.61	2.47	2.61	2.32	51	0.488506	Healthy	0
C	47	male	Yes	31	15	Eichner B4	Screw		0	+	-	2	4	5	3	11.44	11.44	11.82	11.24	43	0.490694	Peri-implant mucositis	0
C	71	female	Yes	12.5	0	Eichner B3	Cement		0	-	-	2	2	2	1	182.72	183.21	182.72	175.03	111	0.492447	Healthy	0
C	62	male	Yes	30.8	0	Eichner B1	Cement		1	+	-	2	3	2	2	149.69	158.48	141.99	142.39	58	0.503138	Peri-implant mucositis	0
C	56	male	No	14.8	0	Eichner B1	Cement		1	-	-	2	2	2	2	9.75	8.8	10	8.51	46	0.515641	Healthy	0
C	73	female	Yes	75	0	Eichner C2	Screw		0	-	-	3	4	4	3	6.94	6.5	7.02	6.05	69	0.523432	Healthy	1
C	61	male	Yes	58.3	10	Eichner B4	Cement		1	+	-	4	2	4	3	12.14	11.14	12.3	10.72	68	0.529954	Peri-implant mucositis	0
C	68	female	No	31.3	0	Eichner B3	Screw		1	-	-	3	3	3	3	13.35	13.06	14.74	13.74	114	0.530377	Healthy	0
C	69	female	No	20	0	Eichner C2	Cement		0	+	-	1	1	1	1	3.62	3.54	3.51	3.27	40	0.532181	Peri-implant mucositis	0
C	57	female	No	53.6	15	Eichner B1	Cement		1	+	-	3	1	2	1	133	130.03	133	121.04	74	0.540752	Peri-implant mucositis	0
C	76	female	No	0	0	Eichner B2	Screw		0	-	-	3	3	3	2	2.91	2.71	3.5	3.07	165	0.541286	Healthy	0
C	55	female	No	14	0	Eichner A3	Cement		1	+	-	3	1	3	2	3.48	3.32	3.89	3.57	116	0.544278	Peri-implant mucositis	0
C	77	female	No	16	0	Eichner B3	Cement		0	+	-	3	3	3	4	2.37	2.24	2.73	2.43	104	0.550378	Peri-implant mucositis	0
C	48	male	No	14.7	0	Eichner B2	Cement		0	-	-	2	3	2	3	4.19	3.9	4.25	3.72	87	0.554935	Healthy	0
C	64	female	Yes	40	10	Eichner C2	Screw		0	+	+	4	5	5	4	221.37	155.56	193.2	126.75	36	0.559908	Peri-implant mucositis	0
C	78	male	Yes	68.9	0	Eichner C2			0	+	-	5	3	3	4	10	7.9	11.6	8.5	49	0.572414	Peri-implant mucositis	0
C	66	male	Yes	42	20	Eichner B3	Cement		0	+	-	3	3	3	3	11.82	10	12.58	9.91	56	0.582653	Peri-implant mucositis	1
C	54	female	Yes	15.2	0	Eichner B4	Cement		1	+	-	3	2	3	3	85.16	80.36	85.16	75.69	37	0.603217	Peri-implant mucositis	0
C	74	female	No	34.3	0	Eichner B1	Cement		0	+	+	6	3	2	6	12.48	9.42	12.49	8.66	35	0.61453	Peri-implant mucositis	0
C	74	male	Yes	94.1	0	Eichner B3			1	+	-	3	3	5	3	14.26	13.23	15.55	13.69	74	0.615994	Peri-implant mucositis	0
C	63	female	No	10	0	Eichner C2	Cement		0	-	-	3	3	4	3	12.36	11.48	13.09	11.35	52	0.617285	Healthy	0
C	62	male	Yes	88	20	Eichner B4	Cement		0	+	-	3	2	4	3	13.1	8.86	14.39	8.68	56	0.621683	Peri-implant mucositis	0
C	73	male	No	42.9	0	Eichner C2			1	-	-	2	2	2	2	8.76	8.05	8.76	7.5	74	0.627854	Healthy	0
C	84	female	No	0	0	Eichner C2	Screw		0	-	-	1	1	1	2	3.46	3.2	3.46	3.03	64	0.638728	Healthy	0
C	73	male	No	42.9	0	Eichner C2			0	+	-	3	3	2	3	11.58	10.68	11.58	9.93	74	0.647668	Peri-implant mucositis	0
C	66	female	No	27.8	0	Eichner B1	Cement		1	+	-	3	1	2	2	152.21	148.08	152.21	137.09	92	0.649826	Peri-implant mucositis	0
C	61	male	Yes	44	20	Eichner B2	Screw		0	+	-	3	4	4	4	338.09	297.57	326.98	269.74	84	0.662482	Peri-implant mucositis	0
C	63	male	Yes	44	20	Eichner B2	Screw		0	-	-	4	3	4	3	281.49	265.84	279.95	245.82	61	0.663176	Healthy	0
C	67	male	Yes	28.9	0	Eichner B3	Cement		0	+	-	2	3	3	3	10.01	8.82	9.95	8.1	63	0.670485	Peri-implant mucositis	0
C	62	male	Yes	88	20	Eichner B4	Screw		1	-	-	2	2	3	3	14.03	12.51	14.72	12.26	56	0.675973	Healthy	0
C	63	female	No	10	0	Eichner C2	Cement		0	-	-	3	4	4	5	12.09	10.19	12.71	9.85	52	0.67865	Healthy	0
C	57	male	No	26.7	30	Eichner C2	Cement		1	+	-	2	1	3	3	153.01	152	153.01	144	66	0.679694	Peri-implant mucositis	1
C	76	female	No	0	0	Eichner B2	Screw		0	-	-	2	2	3	2	3.57	3.27	4.4	3.77	165	0.680204	Healthy	0
C	69	male	No	1	0	Eichner B2	Cement		0	-	-	3	3	3	3	10.18	11	11.27	11.41	45	0.681277	Healthy	0
C	52	male	Yes	5.4	0	Eichner B3	Cement		1	-	-	3	1	3	3	79.25	79.25	79.25	74.33	44	0.682902	Healthy	0
C	77	female	No	16	0	Eichner B3	Cement		0	-	-	2	2	3	3	2.92	2.73	3.23	2.85	104	0.683521	Healthy	0
C	74	female	No	16	0	Eichner C2	Cement		0	-	-	3	2	2	3	13.1	12	13.2	11.3	61	0.689654	Healthy	0
C	61	female	No	20	0	Eichner C2	Screw		0	+	-	1	1	1	2	4.63	3.99	4.39	3.48	142	0.690604	Peri-implant mucositis	0
C	69	female	Yes	39	10	Eichner B2	Cement		0	+	-	3	3	4	3	86.88	86.49	66.01	62.01	54	0.729403	Peri-implant mucositis	0
C	74	female	Yes	51	0	Eichner B2	Cement		1	+	-	3	2	3	2	1.36	1.34	1.08	0.97	91	0.740741	Peri-implant mucositis	0
C	88	male	Yes	75	0	Eichner C2			0	+	-	3	3	3	3	10.35	9.19	10.35	8.6	48	0.741063	Peri-implant mucositis	0
C	49	male	No	14.7	0	Eichner B2	Cement		0	-	-	3	3	4	3	3.73	4.07	4.77	4.91	72	0.741633	Healthy	0
C	56	female	Yes	1.9	0	Eichner B3	Cement		0	-	-	1	1	1	1	3.91	3.26	2.37	1.84	66	0.746048	Healthy	0
C	48	female	Yes	17.3	0	Eichner B2	Screw		0	-	-	3	2	3	2	486	463.4	486	435.3	86	0.751646	Healthy	0
C	62	male	Yes	88	20	Eichner B4	Cement		0	+	-	2	2	2	2	19.21	12.74	17.4	10.21	56	0.764146	Peri-implant mucositis	0
C	58	female	Yes	43	0	Eichner B1	Cement		1	+	-	4	4	3	2	3.24	2.99	3.28	2.77	75	0.783273	Peri-implant mucositis	0
C	61	female	No	20	0	Eichner C2	Screw		0	+	-	2	2	3	2	3.88	3.69	3.76	3.28	142	0.786905	Peri-implant mucositis	0
C	73	male	Yes	8.7	0	Eichner A3	Screw		0	+	-	4	2	4	3	1.58	0.73	1.52	0.61	106	0.789224	Peri-implant mucositis	0
C	66	male	Yes	42	20	Eichner B3	Cement		0	+	-	3	3	3	3	10.11	9.85	11.44	10.08	56	0.791894	Peri-implant mucositis	1
C	71	female	Yes	12.5	0	Eichner B3	Cement		1	+	-	2	1	1	2	213	212.01	213	199	107	0.794038	Peri-implant mucositis	0
C	51	male	No	8.9	0	Eichner A2	Cement		1	-	-	3	3	4	3	11.75	9.75	12.12	9.07	40	0.814374	Healthy	0
C	63	female	No	10	0	Eichner C2	Cement		1	-	-	2	3	2	2	8.14	4.99	8.52	4.23	52	0.815803	Healthy	0
C	58	male		24	15	Eichner C1	Cement		1	+	-	3	3	3	3	12.26	11.37	13.36	11.43	66	0.826474	Peri-implant mucositis	0
C	64	male	Yes	44	0	Eichner B1	Cement		1	+	-	3	4	3	4	332.28	291.32	340.92	275.32	49	0.829812	Peri-implant mucositis	0
C	48	female	Yes	17.3	0	Eichner B2	Screw		0	-	-	3	3	2	2	511.86	485.13	511.86	452.24	86	0.835326	Healthy	0
C	48	female	No	13.5	0	Eichner A2	Cement		1	+	-	3	2	3	3	146.09	144.06	146.09	130.1	115	0.860018	Peri-implant mucositis	0
C	68	female	No	11.1	0	Eichner B1	Cement		1	-	-	3	2	3	3	10.91	8.7	11.19	8.08	46	0.866643	Healthy	0
C	69	female	No	20	0	Eichner C2	Cement		0	+	-	1	1	1	1	3.78	3.63	3.28	2.9	40	0.875968	Peri-implant mucositis	0
C	60	female	Yes	33.3	0	Eichner B4	Cement		0	+	-	3	2	3	2	10.78	8.31	11.2	7.65	113	0.878363	Peri-implant mucositis	0
C	73	male	No	28.8	0	Eichner B2	Cement		1	+	-	3	3	3	3	129	127.28	129	118.38	148	0.896899	Peri-implant mucositis	0
C	35	female	No	20	0	Eichner B2	Cement		1	+	-	2	2	2	3	190.32	187.13	190.32	170.42	114	0.965794	Peri-implant mucositis	0
C	78	male	Yes	68.9	0	Eichner C2			0	+	-	3	2	3	2	7	5.2	9.7	6.1	49	0.968925	Peri-implant mucositis	0
C	78	male	Yes	68.9	0	Eichner C2			0	-	-	3	5	4	3	7.5	6.9	9.6	7.9	49	0.970833	Healthy	0
C	60	female	Yes	33.3	0	Eichner B4	Cement		0	+	-	3	2	3	2	11.3	9.45	10.9	8.05	113	0.977511	Peri-implant mucositis	0
C	57	female	No	41.1	0	Eichner B2	Cement		0	+	-	3	3	2	3	134.24	125.02	134.24	109.29	61	0.996015	Peri-implant mucositis	0
C	58	male	Yes	50	3	Eichner B1	Cement		1	+	-	3	2	5	4	13.41	13.2	11.2	9.9	67	1.00411	Peri-implantitis	0
C	84	female	No	0	0	Eichner C2	Screw		1	-	-	1	1	1	1	4.4	4.19	4.4	3.74	64	1.02273	Peri-implantitis	0
C	79	male	No	39.3	0	Eichner A2	Screw		0	+	-	6	4	6	4	12.09	9.28	16.38	10.89	53	1.02741	Peri-implantitis	0
C	48	female	Yes	17.3	0	Eichner B2	Screw		0	-	-	3	2	3	3	337.87	291.34	337.87	255.65	86	1.05632	Peri-implantitis	0
C	57	female	Yes	22.2	0	Eichner B2	Screw		1	+	-	3	2	3	2	321.56	321.56	321.56	286.45	81	1.09186	Peri-implantitis	0
C	50	male	No	29.2	0	Eichner B2	Cement		1	+	-	4	2	2	1	118.96	115.25	118.96	100.28	51	1.13257	Peri-implantitis	0
C	57	male	No	26.7	30	Eichner C2	Cement		1	+	-	3	3	3	3	132.52	134.65	132.52	117.89	66	1.13824	Peri-implantitis	1
C	73	female	Yes	75	0	Eichner C2	Screw		0	-	-	3	3	4	3	9.95	8.35	10.42	7.71	69	1.14164	Peri-implantitis	1
C	74	female	No	16	0	Eichner C2	Cement		0	-	-	3	3	2	3	13.88	12.91	14.98	12.22	61	1.14361	Peri-implantitis	0
C	63	female	No	10	0	Eichner C2	Cement		0	+	+	9	8	8	6	12.01	6.81	12.53	5.67	52	1.14514	Peri-implantitis	0
C	57	male	No	26.7	30	Eichner C2	Cement		1	+	-	3	3	3	3	103.45	105.95	103.45	92.72	66	1.15099	Peri-implantitis	1
C	84	female	No	0	0	Eichner C2	Screw		0	-	-	1	1	1	1	3.47	3.11	3.47	2.8	64	1.16138	Peri-implantitis	0
C	64	female	Yes	40	10	Eichner C2	Screw		0	+	+	5	6	6	5	172.46	119.22	157.88	90.61	36	1.17374	Peri-implantitis	0
C	77	male	Yes	9	0	Eichner B2	Cement		1	+	-	3	2	3	3	187.72	186.51	187.72	166.14	81	1.19364	Peri-implantitis	0
C	74	female	No	34.3	0	Eichner B1	Cement		0	+	+	3	6	6	5	12.77	10.47	12.49	8.74	35	1.20131	Peri-implantitis	0
C	66	female	No	27.8	0	Eichner B1	Cement		1	+	-	2	1	2	3	147.09	139.06	147.09	119	92	1.22741	Peri-implantitis	0
C	58	male	Yes	50	3	Eichner B1	Cement		1	+	-	5	3	5	5	12.12	11.89	9.8	8.4	67	1.2388	Peri-implantitis	0
C	58	male		24	15	Eichner C1	Screw		1	+	-	3	3	3	3	16.02	14.02	16.9	13.17	66	1.24626	Peri-implantitis	0
C	52	male	Yes	5.4	0	Eichner B3	Cement		1	-	-	3	2	3	3	81.05	81.1	81.05	71.85	44	1.2554	Peri-implantitis	0
C	58	male		24	15	Eichner C1	Cement		0	+	-	4	4	3	3	14.84	13.46	16.23	13.13	66	1.27416	Peri-implantitis	0
C	54	female	Yes	4.2	0	Eichner B3	Screw		0	-	-	3	1	2	3	4.04	2.59	297.69	161.61	129	1.27672	Peri-implantitis	1
C	62	male	Yes	88	20	Eichner B4	Cement		0	+	-	5	2	3	3	12.94	10.59	12.58	8.35	56	1.31445	Peri-implantitis	0
C	79	male	No	39.3	0	Eichner A2	Screw		0	+	-	6	4	6	4	11.82	9.31	15.83	10.36	53	1.33194	Peri-implantitis	0
C	54	female	Yes	4.2	0	Eichner B3	Screw		0	-	-	3	1	2	2	3.85	2.85	300.51	191.64	129	1.33307	Peri-implantitis	1
C	62	male	Yes	88	20	Eichner B4	Cement		0	+	-	2	3	3	2	15.65	8.09	14.85	5.67	56	1.35115	Peri-implantitis	0
C	64	female	Yes	14.5	0	Eichner B4	Cement		0	-	-	3	3	3	2	10	9.6	9.7	8	43	1.35258	Peri-implantitis	0
C	61	male	Yes	34.5	0	Eichner B2	Screw		0	-	-	3	3	3	3	9.85	8.59	9.68	6.87	72	1.38015	Peri-implantitis	1
C	52	female	No	33.3	10	Eichner A2	Cement			+	-	5	6	4	3	233.77	233.77	233.77	203.58	43	1.42058	Peri-implantitis	0
C	53	female	No	18.5	0	Eichner B1	Cement			+	-	2	2	3	1	136.01	128.04	136.01	105.04	160	1.43739	Peri-implantitis	0
C	54	female	Yes	4.2	0	Eichner B3	Screw		0	-	-	3	3	3	2	4.55	3.1	4.55	2.53	129	1.44066	Peri-implantitis	1
C	73	female	Yes	75	0	Eichner C2	Screw		0	-	-	3	3	3	4	9.54	7.98	10.63	7.56	69	1.44076	Peri-implantitis	1
C	46	male	Yes	5.4	0	Eichner B3	Cement		1	-	-	3	3	3	3	91.59	91.55	91.59	81.39	115	1.44208	Peri-implantitis	0
C	63	male	Yes	44	20	Eichner B2	Screw		0	+	-	5	4	4	4	278.99	279.59	274.47	241.53	61	1.46596	Peri-implantitis	0
C	54	female	Yes	4.2	0	Eichner B3	Screw		0	-	-	3	1	2	1	4.38	3.65	4.38	3.15	129	1.48402	Peri-implantitis	1
C	54	female	Yes	4.2	0	Eichner B3	Screw		0	-	-	3	2	3	3	2.5	1.65	2.5	1.21	129	1.496	Peri-implantitis	1
C	58	male		24	15	Eichner C1	Cement		0	+	-	3	3	3	3	17.33	15.01	18.19	13.93	66	1.50484	Peri-implantitis	0
C	58	female	Yes	43	0	Eichner B1	Cement		1	+	-	3	3	3	2	2.7	2.7	2.63	2.16	75	1.51901	Peri-implantitis	0
C	73	female	Yes	75	0	Eichner C2	Screw		0	+	-	3	3	4	3	10.67	7.3	10.12	5.38	69	1.52541	Peri-implantitis	1
C	57	female	No	41.1	0	Eichner B2	Cement		0	+	-	3	2	2	3	142.09	140.09	142.09	114.11	61	1.55416	Peri-implantitis	0
C	61	female	No	20	0	Eichner C2	Screw		0	+	-	2	2	2	1	4.65	4.19	4.65	3.46	142	1.56989	Peri-implantitis	0
C	71	female	Yes	12.5	0	Eichner B3	Cement		1	+	-	2	1	1	2	151.82	152.69	151.82	134.33	111	1.57212	Peri-implantitis	0
C	63	male	Yes	44	20	Eichner B2	Screw		0	+	+	4	5	5	4	333.38	300.83	308.81	237.69	61	1.59201	Peri-implantitis	0
C	58	male		24	15	Eichner C1	Cement		0	+	-	4	3	4	3	11.84	9.36	12.96	8.17	66	1.60139	Peri-implantitis	0
C	73	male	No	42.9	0	Eichner C2			0	-	-	2	4	3	2	9.91	8.93	9.91	7.32	74	1.62462	Peri-implantitis	0
C	54	female	Yes	4.2	0	Eichner B3	Screw		0	-	-	3	3	4	3	5.05	3.2	5.05	2.56	129	1.64752	Peri-implantitis	1
C	46	male	Yes	5.4	0	Eichner B3	Cement		1	-	-	3	1	2	3	93.26	93.21	93.26	81.15	115	1.68111	Peri-implantitis	0
C	84	female	No	0	0	Eichner C2	Screw		0	-	-	2	2	3	2	3.77	3.31	3.77	2.82	64	1.68966	Peri-implantitis	0
C	48	male	Yes	38.6	0	Eichner B2	Cement		0	+	-	3	3	6	3	19.3	18.15	19.3	15.64	59	1.69067	Peri-implantitis	0
C	73	male	No	28.8	0	Eichner B2	Cement		1	+	-	4	2	3	3	127.13	119.25	127.13	102.49	148	1.71384	Peri-implantitis	0
C	52	female	No	33.3	10	Eichner A2	Cement			+	-	3	3	3	3	280.15	280.15	280.15	243.03	43	1.72251	Peri-implantitis	0
C	60	male	Yes	60	20	Eichner B4	Cement		1	+	-	8	6	5	6	12.52	11.56	12.3	9.2	60	1.75355	Peri-implantitis	1
C	53	female	No	18.5	0	Eichner B1	Cement		1	+	-	3	2	3	1	159.14	148.57	159.14	120.6	160	1.75757	Peri-implantitis	0
C	60	male	Yes	60	20	Eichner B4	Cement		1	+	-	5	4	4	6	11.89	11.38	12.61	9.84	60	1.76774	Peri-implantitis	1
C	71	female	Yes	21.3	0	Eichner A3	Cement		1	+	+	3	2	2	3	152.59	152.24	152.59	121.82	31	1.79422	Peri-implantitis	0
C	79	female	Yes	56	0	Eichner C3	Screw		0	+	-	4	6	6	6	209.61	204.48	209.61	175.41	129	1.80292	Peri-implantitis	0
C	70	female	Yes	25	0	Eichner C2	Cement		0	+	-	3	3	3	3	218.66	184.46	219.97	135.96	76	1.80407	Peri-implantitis	0
C	68	female	No	31.7	0	Eichner A3	Cement		0	+	-	3	2	4	3	245.55	245.09	245.55	210.64	115	1.82386	Peri-implantitis	0
C	67	female	Yes	34.1	0	Eichner C2			1	-	-	2	2	2	2	14.08	16.53	15.57	15.9	46	1.98654	Peri-implantitis	0
C	60	male	Yes	60	20	Eichner B4	Cement		0	+	+	3	6	8	3	13.71	13.78	13.53	11.25	60	1.99663	Peri-implantitis	1
C	74	female	No	34.3	0	Eichner B1	Cement		0	+	+	2	2	3	3	12.92	11.45	13.33	9.06	35	2.06553	Peri-implantitis	0
C	68	female	No	11.1	0	Eichner B1	Cement		0	+	-	7	5	8	5	14.8	11.99	15.59	9.74	46	2.13182	Peri-implantitis	0
C	79	female	Yes	56	0	Eichner C3	Screw		0	+	-	6	4	6	4	212.46	203.75	212.46	167.11	129	2.24193	Peri-implantitis	0
C	51	male	No	37.5	0	Eichner A3	Cement		1	+	-	3	3	3	2	219.74	202.71	219.74	164.51	122	2.25994	Peri-implantitis	0
C	48	male	Yes	38.6	0	Eichner B2	Cement		0	+	-	6	3	3	4	16.32	16.21	16.32	13.73	59	2.27941	Peri-implantitis	0
C	70	male	Yes	22.9	30	Eichner C3	Screw		1	-	+	3	5	3	3	13.06	11.3	12.8	8.57	38	2.34847	Peri-implantitis	0
C	61	female	No	49	0	Eichner B2	Cement		1	+	+	8	6	7	7	3.06	2.95	3.08	2.11	53	2.37139	Peri-implantitis	1
C	57	female	No	41.1	0	Eichner B2	Cement		0	+	-	5	3	4	2	112.59	113.27	112.59	81.74	61	2.38036	Peri-implantitis	0
C	46	male	Yes	21	0	Eichner B1	Cement		0	+	-	3	3	3	2	95.88	89.82	95.88	69.38	168	2.45161	Peri-implantitis	0
C	60	male	Yes	70.8	0	Eichner B2	Screw		1	+	+	6	6	6	6	15.51	11.33	15.75	8.51	41	2.47233	Peri-implantitis	1
C	71	female	Yes	21.3	0	Eichner A3	Cement		1	+	+	6	6	6	4	142.87	143.14	142.87	101.24	31	2.63946	Peri-implantitis	0
C	61	female	No	20	0	Eichner C2	Screw		0	+	-	4	3	6	5	6.2	4.33	6.2	3.07	142	2.64194	Peri-implantitis	0
C	61	female	No	49	0	Eichner B2	Cement		1	+	+	8	10	11	10	3.87	2.9	3.48	1.66	53	2.72343	Peri-implantitis	1
C	61	female	No	49	0	Eichner B2	Cement		0.5	+	+	12	10	12	11	4.18	3.64	3.98	2.52	53	2.73295	Peri-implantitis	1
C	68	female	No	31.3	0	Eichner B3	Screw		0	+	+	3	3	3	3	13.87	13.28	15.1	10.79	114	2.79327	Peri-implantitis	0
C	64	female	Yes	40.4	0	Eichner B3	Cement		0	+	+	9	6	9	9	12.1	10.8	9.7	6.5	32	2.89197	Peri-implantitis	0
C	48	male	Yes	38.6	0	Eichner B2	Cement		0	+	-	5	5	4	4	19.5	18.62	19.5	14.69	59	3.02308	Peri-implantitis	0
C	84	female	No	0	0	Eichner C2	Screw		0	-	-	3	2	3	1	2.26	2.67	2.86	2.51	64	3.03794	Peri-implantitis	0
C	79	female	Yes	56	0	Eichner C3	Screw		0	+	-	4	5	5	5	204.23	209.12	204.24	161.25	129	3.04761	Peri-implantitis	0
C	54	female	Yes	4.2	0	Eichner B3	Cement		0	-	-	2	2	2	2	2.61	2.32	2.61	1.69	129	3.13793	Peri-implantitis	1
C	46	male	Yes	5.4	0	Eichner B3	Cement		1	-	-	3	3	3	3	107	106.9	107	84.01	115	3.20888	Peri-implantitis	0
C	46	male	Yes	21	0	Eichner B1	Cement		1	+	-	3	2	3	1	104.2	100	104.2	74	168	3.24376	Peri-implantitis	0
C	68	male	Yes	53.1	3	Eichner C2	Cement		1	+	-	5	3	4	3	70.04	67.27	70.04	45.89	63	3.3578	Peri-implantitis	0
C	62	male	Yes	88	20	Eichner B4	Cement		0	+	-	2	2	3	2	14.85	10.4	15.08	5.84	56	3.60029	Peri-implantitis	0
C	79	female	Yes	56	0	Eichner C3	Screw		0	+	-	6	7	5	6	213.53	211.34	213.53	144.42	129	4.07418	Peri-implantitis	0
C	77	female	No	16	0	Eichner B3	Cement		0	-	-	3	3	4	4	3.27	3.16	3.25	2.09	104	4.20269	Peri-implantitis	0
C	79	female	Yes	56	0	Eichner C3	Screw		0	+	-	5	3	6	3	204.16	198.08	204.16	123.98	129	4.71836	Peri-implantitis	0
C	68	male	Yes	53.1	3	Eichner C2	Screw		1	+	-	3	3	3	3	70.46	69.05	291.16	158.11	63	4.80649	Peri-implantitis	0
C	68	male	Yes	23.8	0	Eichner B2	Screw			+	-	4	3	3	3	300.41	300.41	300.41	98	43	6.73779	Peri-implantitis	1
C	68	male	Yes	53.1	3	Eichner C2	Cement		1	+	+	3	3	3	4	225.56	219.54	225.56	76.3	63	6.98546	Peri-implantitis	0
